# Supplementary material for: Structural stability of the evolving developer collaboration network in the OSS community
Source: PLoS One. 2022 Jul 8;17(7):e0270922. doi: 10.1371/journal.pone.0270922 (PMC9269872; doi:10.1371/journal.pone.0270922)
Supplement: S1 Data — (ZIP) [file pone.0270922.s001.zip]

Archive with 21 entries (19 files):
- data-of-Angular-developers-main/
- data-of-Angular-developers-main/README.md
- data-of-Angular-developers-main/network data/
- data-of-Angular-developers-main/network data/v10_edges.csv
- data-of-Angular-developers-main/network data/v10_nodes.csv
- data-of-Angular-developers-main/network data/v11_edges.csv
- data-of-Angular-developers-main/network data/v11_nodes.csv
- data-of-Angular-developers-main/network data/v2_edges.csv
- data-of-Angular-developers-main/network data/v2_nodes.csv
- data-of-Angular-developers-main/network data/v4_edges.csv
- data-of-Angular-developers-main/network data/v4_nodes.csv
- data-of-Angular-developers-main/network data/v5_edges.csv
- data-of-Angular-developers-main/network data/v5_nodes.csv
- data-of-Angular-developers-main/network data/v6_edges.csv
- data-of-Angular-developers-main/network data/v6_nodes.csv
- data-of-Angular-developers-main/network data/v7_edges.csv
- data-of-Angular-developers-main/network data/v7_nodes.csv
- data-of-Angular-developers-main/network data/v8_edges.csv
- data-of-Angular-developers-main/network data/v8_nodes.csv
- data-of-Angular-developers-main/network data/v9_edges.csv
- data-of-Angular-developers-main/network data/v9_nodes.csv
