# Supplementary material for: Structural stability of the evolving developer collaboration network in the OSS community
Source: PLoS One. 2022 Jul 8;17(7):e0270922. doi: 10.1371/journal.pone.0270922 (PMC9269872; doi:10.1371/journal.pone.0270922)
Supplement: S1 Data — (ZIP) [file pone.0270922.s001.zip › data-of-Angular-developers-main/network data/v10_edges.csv]

	Source	Target	Type	Weight
0	4	91	Undirected	4
1	91	50	Undirected	1
2	91	20	Undirected	2
3	91	25	Undirected	3
4	98	120	Undirected	10
5	98	20	Undirected	6
6	98	47	Undirected	13
7	120	20	Undirected	17
8	120	47	Undirected	17
9	20	47	Undirected	6
10	98	50	Undirected	17
11	98	73	Undirected	4
12	50	73	Undirected	3
13	98	64	Undirected	3
14	50	20	Undirected	4
15	50	64	Undirected	1
16	20	64	Undirected	1
17	2	47	Undirected	2
18	50	47	Undirected	10
19	8	57	Undirected	1
20	56	14	Undirected	1
21	56	120	Undirected	2
22	56	25	Undirected	1
23	14	120	Undirected	3
24	14	25	Undirected	1
25	120	25	Undirected	1
26	114	20	Undirected	8
27	59	64	Undirected	2
28	14	15	Undirected	2
29	100	121	Undirected	29
30	54	44	Undirected	11
31	54	116	Undirected	7
32	44	116	Undirected	9
33	45	97	Undirected	4
34	45	36	Undirected	2
35	45	56	Undirected	1
36	36	56	Undirected	3
37	21	86	Undirected	1
38	11	97	Undirected	1
39	70	97	Undirected	1
40	3	97	Undirected	1
41	14	97	Undirected	2
42	29	97	Undirected	1
43	36	97	Undirected	30
44	98	97	Undirected	34
45	25	97	Undirected	17
46	92	97	Undirected	3
47	32	59	Undirected	1
48	20	97	Undirected	89
49	59	47	Undirected	1
50	47	84	Undirected	18
51	47	121	Undirected	1
52	47	100	Undirected	1
53	84	121	Undirected	15
54	84	100	Undirected	7
55	84	120	Undirected	1
56	84	114	Undirected	6
57	25	64	Undirected	12
58	25	92	Undirected	6
59	25	36	Undirected	4
60	64	92	Undirected	3
61	64	36	Undirected	3
62	92	36	Undirected	8
63	25	26	Undirected	2
64	4	25	Undirected	6
65	10	103	Undirected	1
66	4	98	Undirected	6
67	63	4	Undirected	1
68	94	107	Undirected	6
69	4	50	Undirected	4
70	4	92	Undirected	3
71	4	47	Undirected	4
72	50	92	Undirected	4
73	92	98	Undirected	6
74	92	47	Undirected	2
75	36	98	Undirected	5
76	121	114	Undirected	54
77	90	116	Undirected	1
78	90	50	Undirected	1
79	90	98	Undirected	10
80	90	92	Undirected	2
81	90	54	Undirected	4
82	50	54	Undirected	3
83	98	54	Undirected	18
84	92	54	Undirected	2
85	60	92	Undirected	1
86	60	114	Undirected	1
87	92	114	Undirected	4
88	14	114	Undirected	1
89	14	92	Undirected	1
90	14	34	Undirected	1
91	94	71	Undirected	2
92	4	100	Undirected	1
93	4	67	Undirected	3
94	100	92	Undirected	1
95	100	67	Undirected	1
96	92	67	Undirected	1
97	108	114	Undirected	1
98	98	67	Undirected	5
99	114	59	Undirected	1
100	114	120	Undirected	3
101	59	120	Undirected	4
102	114	98	Undirected	6
103	95	121	Undirected	4
104	95	114	Undirected	3
105	100	114	Undirected	20
106	98	44	Undirected	55
107	98	116	Undirected	10
108	44	86	Undirected	2
109	98	69	Undirected	1
110	69	44	Undirected	1
111	43	44	Undirected	2
112	98	117	Undirected	1
113	99	10	Undirected	3
114	99	36	Undirected	2
115	10	36	Undirected	1
116	108	36	Undirected	3
117	108	94	Undirected	3
118	36	94	Undirected	1
119	47	97	Undirected	12
120	114	78	Undirected	1
121	73	92	Undirected	2
122	73	44	Undirected	2
123	73	90	Undirected	1
124	92	44	Undirected	3
125	44	90	Undirected	11
126	93	92	Undirected	1
127	73	25	Undirected	1
128	73	36	Undirected	2
129	34	49	Undirected	1
130	97	73	Undirected	8
131	97	56	Undirected	2
132	25	98	Undirected	3
133	89	87	Undirected	1
134	98	9	Undirected	3
135	98	75	Undirected	2
136	44	9	Undirected	2
137	44	75	Undirected	2
138	9	75	Undirected	2
139	18	67	Undirected	1
140	63	94	Undirected	3
141	63	71	Undirected	2
142	120	50	Undirected	3
143	98	2	Undirected	2
144	26	20	Undirected	1
145	2	67	Undirected	3
146	6	76	Undirected	1
147	15	8	Undirected	1
148	2	61	Undirected	1
149	2	64	Undirected	7
150	61	64	Undirected	1
151	64	67	Undirected	4
152	100	88	Undirected	5
153	88	121	Undirected	19
154	88	84	Undirected	6
155	37	77	Undirected	1
156	37	100	Undirected	2
157	77	100	Undirected	1
158	50	88	Undirected	1
159	50	121	Undirected	1
160	50	84	Undirected	3
161	120	76	Undirected	1
162	105	40	Undirected	1
163	110	40	Undirected	1
164	5	40	Undirected	1
165	48	97	Undirected	3
166	48	36	Undirected	2
167	68	97	Undirected	1
168	123	15	Undirected	1
169	15	25	Undirected	1
170	15	97	Undirected	3
171	8	97	Undirected	12
172	25	114	Undirected	2
173	94	4	Undirected	1
174	94	97	Undirected	6
175	4	97	Undirected	19
176	108	97	Undirected	3
177	108	2	Undirected	1
178	94	2	Undirected	1
179	97	2	Undirected	5
180	97	114	Undirected	28
181	20	67	Undirected	2
182	97	67	Undirected	7
183	51	97	Undirected	3
184	12	97	Undirected	1
185	97	64	Undirected	544
186	10	97	Undirected	4
187	8	98	Undirected	2
188	8	114	Undirected	4
189	8	67	Undirected	4
190	36	67	Undirected	1
191	36	114	Undirected	1
192	67	25	Undirected	2
193	67	114	Undirected	8
194	63	97	Undirected	3
195	4	114	Undirected	2
196	94	67	Undirected	1
197	94	114	Undirected	4
198	97	55	Undirected	1
199	97	60	Undirected	2
200	97	119	Undirected	1
201	97	76	Undirected	1
202	2	114	Undirected	2
203	114	64	Undirected	1
204	2	32	Undirected	1
205	32	64	Undirected	1
206	114	87	Undirected	1
207	87	94	Undirected	1
208	100	97	Undirected	1
209	121	97	Undirected	2
210	114	44	Undirected	2
211	114	54	Undirected	1
212	10	73	Undirected	1
213	10	120	Undirected	1
214	97	120	Undirected	6
215	73	120	Undirected	1
216	120	8	Undirected	3
217	120	1	Undirected	1
218	6	120	Undirected	1
219	65	94	Undirected	1
220	88	114	Undirected	3
221	114	42	Undirected	2
222	54	111	Undirected	4
223	3	67	Undirected	1
224	16	2	Undirected	1
225	109	67	Undirected	1
226	102	56	Undirected	1
227	24	98	Undirected	3
228	24	67	Undirected	1
229	24	120	Undirected	3
230	14	108	Undirected	1
231	4	36	Undirected	1
232	36	120	Undirected	1
233	65	114	Undirected	1
234	54	17	Undirected	2
235	90	17	Undirected	1
236	17	98	Undirected	2
237	17	44	Undirected	2
238	114	47	Undirected	8
239	114	56	Undirected	1
240	47	56	Undirected	1
241	8	25	Undirected	7
242	31	85	Undirected	1
243	116	72	Undirected	1
244	98	72	Undirected	2
245	44	72	Undirected	2
246	54	72	Undirected	1
247	83	98	Undirected	3
248	83	44	Undirected	3
249	83	72	Undirected	1
250	98	112	Undirected	1
251	112	44	Undirected	2
252	112	54	Undirected	1
253	22	98	Undirected	1
254	47	73	Undirected	3
255	47	122	Undirected	1
256	36	19	Undirected	1
257	19	108	Undirected	1
258	25	58	Undirected	1
259	58	64	Undirected	1
260	58	67	Undirected	1
261	67	50	Undirected	3
262	40	74	Undirected	1
263	117	69	Undirected	8
264	11	107	Undirected	1
265	47	46	Undirected	1
266	24	118	Undirected	1
267	45	8	Undirected	1
268	8	94	Undirected	1
269	71	107	Undirected	1
270	40	31	Undirected	2
271	40	87	Undirected	10
272	40	106	Undirected	1
273	50	116	Undirected	1
274	15	104	Undirected	2
275	34	76	Undirected	1
276	34	24	Undirected	1
277	34	15	Undirected	1
278	8	26	Undirected	1
279	63	20	Undirected	1
280	2	36	Undirected	1
281	94	20	Undirected	1
282	31	90	Undirected	2
283	28	31	Undirected	2
284	28	90	Undirected	1
285	96	44	Undirected	1
286	38	44	Undirected	2
287	39	98	Undirected	2
288	64	56	Undirected	3
289	64	65	Undirected	4
290	25	65	Undirected	1
291	56	34	Undirected	1
292	10	34	Undirected	1
293	10	108	Undirected	8
294	65	92	Undirected	1
295	20	4	Undirected	2
296	18	114	Undirected	1
297	50	44	Undirected	2
298	79	118	Undirected	1
299	79	113	Undirected	1
300	118	113	Undirected	1
301	107	95	Undirected	22
302	94	95	Undirected	7
303	120	2	Undirected	1
304	107	97	Undirected	5
305	107	98	Undirected	1
306	97	95	Undirected	4
307	80	25	Undirected	1
308	115	44	Undirected	1
309	44	47	Undirected	4
310	83	47	Undirected	1
311	41	47	Undirected	11
312	41	50	Undirected	4
313	41	98	Undirected	1
314	41	8	Undirected	1
315	41	20	Undirected	1
316	41	120	Undirected	1
317	47	8	Undirected	1
318	50	8	Undirected	1
319	8	20	Undirected	1
320	41	84	Undirected	2
321	41	73	Undirected	2
322	41	4	Undirected	2
323	41	67	Undirected	2
324	47	67	Undirected	2
325	84	73	Undirected	2
326	84	4	Undirected	2
327	84	67	Undirected	4
328	73	4	Undirected	2
329	73	67	Undirected	2
330	50	97	Undirected	1
331	10	15	Undirected	1
332	101	15	Undirected	1
333	108	118	Undirected	1
334	15	35	Undirected	1
335	83	54	Undirected	1
336	83	90	Undirected	1
