# Supplementary material for: Structural stability of the evolving developer collaboration network in the OSS community
Source: PLoS One. 2022 Jul 8;17(7):e0270922. doi: 10.1371/journal.pone.0270922 (PMC9269872; doi:10.1371/journal.pone.0270922)
Supplement: S1 Data — (ZIP) [file pone.0270922.s001.zip › data-of-Angular-developers-main/network data/v10_nodes.csv]

	Id	Label	degree	modularity_class	p	z
0	1	faouzi.medebbeb@gmail.com	1	2	-0.488342419	-0.552799688
1	2	karakara@google.com	13	3	0.012019833	-0.245011325
2	3	peruukki@hotmail.com	2	2	-0.425486464	-0.552799688
3	4	alx+alxhub@alxandria.net	17	2	1.711616002	0.216154171
4	5	1401825+johanchouquet@users.noreply.github.com	1	1	-0.55351402	-0.527206806
5	6	bampakoa@gmail.com	2	0	-0.5010334	-0.640409328
6	8	JiaLi.Passion@gmail.com	15	3	0.20674113	-0.204319638
7	9	mehrlich@google.com	3	2	-0.488342419	-0.381921053
8	10	jbogart@gmail.com	9	0	0.810763137	0.850692988
9	11	ranma42@gmail.com	2	0	-0.5010334	-0.640409328
10	12	aamirmukaram@gmail.com	1	3	-0.377422761	-0.332207798
11	14	ajitsinghkaler0@gmail.com	9	0	1.24802865	-0.296308794
12	15	sonukapoor@gmail.com	10	0	0.373497625	0.277192097
13	16	suguru.inatomi@gmail.com	1	3	-0.377422761	-0.332207798
14	17	lizmitchell@google.com	4	2	-0.488342419	-0.381921053
15	18	sacgrover@gmail.com	2	4	-0.440394939	-0.797523176
16	19	jelbourn@gmail.com	2	0	-0.5010334	-0.640409328
17	20	pete@bacondarwin.com	15	3	1.245254716	0.19678414
18	21	hr@thekiba.io	1	2	-0.488342419	-0.552799688
19	22	54564567+nielsr98@users.noreply.github.com	1	2	-0.488342419	-0.552799688
20	24	rockument69@gmail.com	5	2	-0.362630509	-0.381921053
21	25	akushnir@google.com	19	3	0.466369527	-0.070618378
22	26	pkozlowski.opensource@gmail.com	3	3	-0.377422761	-0.314768504
23	28	nanomiratus@gmail.com	2	1	0.664216824	-0.340133423
24	29	michiel@kikkert.nl	1	3	-0.377422761	-0.332207798
25	31	splaktar@gmail.com	4	1	1.881947669	0.221086725
26	32	shrujalshah@hotmail.com	3	3	-0.344969212	-0.3263947
27	34	kapunahelewong@gmail.com	7	0	-0.282400643	-0.181608616
28	35	mprinc@gmail.com	1	0	-0.719666156	-0.640409328
29	36	atscott01@gmail.com	19	3	0.498823076	-0.076431477
30	37	jon.d.garvey@gmail.com	2	4	-0.474012873	-0.749767297
31	38	4220717+zelliott@users.noreply.github.com	1	2	-0.488342419	-0.524319915
32	39	marco.marche@gnucoop.com	1	2	-0.488342419	-0.524319915
33	40	jamesdaniels@google.com	7	1	-0.55351402	2.46596732
34	41	alexeagle@google.com	10	2	-0.236918599	0.073755308
35	42	fabianwiles@live.com	1	4	-0.474012873	-0.773645236
36	43	kowsen@google.com	1	2	-0.488342419	-0.524319915
37	44	crisbeto@users.noreply.github.com	21	2	-0.362630509	2.807813474
38	45	martin.sikora.ahoj@gmail.com	4	3	-0.377422761	-0.291516111
39	46	jankrems@google.com	1	2	-0.488342419	-0.552799688
40	47	gmagolan@gmail.com	22	2	2.654455325	1.412304619
41	48	stsogoo@vmware.com	2	3	-0.377422761	-0.308955406
42	49	grantgfleming@googlemail.com	1	0	-0.719666156	-0.640409328
43	50	josephperrott.github@gmail.com	20	2	0.26592904	1.013587803
44	51	contact.gradnig@gmail.com	1	3	-0.377422761	-0.320581602
45	54	mmalerba@google.com	12	2	-0.425486464	0.956628258
46	55	cedric@ninja-squad.com	1	3	-0.377422761	-0.332207798
47	56	matias@yearofmoo.com	11	3	-0.182701464	-0.274076816
48	57	benjaminkindle@yahoo.com	1	3	-0.377422761	-0.332207798
49	58	kncvch@gmail.com	3	3	-0.344969212	-0.3263947
50	59	atscott@google.com	5	2	-0.236918599	-0.438880598
51	60	caerus.karu@gmail.com	3	3	-0.312515662	-0.3263947
52	61	stevermeister@gmail.com	2	3	-0.377422761	-0.3263947
53	63	ayaz.hafiz.1@gmail.com	5	0	0.373497625	-0.181608616
54	64	misko@hevery.com	16	3	0.076926932	3.016136778
55	65	dgp1130@users.noreply.github.com	5	3	-0.280062113	-0.308955406
56	67	igor@angular.io	23	2	1.963039821	0.016795763
57	68	kalle@kaljarv.com	1	3	-0.377422761	-0.332207798
58	69	andy9775@gmail.com	3	2	-0.488342419	-0.296481735
59	70	boaz.rymland@forescout.com	1	3	-0.377422761	-0.332207798
60	71	ivanwonder@outlook.com	3	0	-0.719666156	-0.181608616
61	72	parkarpankaj3@gmail.com	5	2	-0.488342419	-0.381921053
62	73	wagnermaciel@google.com	15	2	0.39164095	0.045275536
63	74	wsedlacekc@gmail.com	1	1	-0.55351402	-0.527206806
64	75	asyncliz@gmail.com	3	2	-0.488342419	-0.410400825
65	76	santosh.yadav198613@gmail.com	4	0	-0.282400643	-0.52570915
66	77	ivmatvejchuk@gmail.com	2	4	-0.474012873	-0.773645236
67	78	web@cyrilletuzi.com	1	4	-0.474012873	-0.797523176
68	79	ahasall.dev@gmail.com	2	0	-0.719666156	-0.52570915
69	80	stasusov@users.noreply.github.com	1	3	-0.377422761	-0.332207798
70	83	49699333+dependabot[bot]@users.noreply.github.com	6	2	-0.488342419	-0.296481735
71	84	filipematossilva@gmail.com	11	4	0.601761023	-0.009551176
72	85	andrewjs@google.com	1	1	-0.55351402	-0.527206806
73	86	annieyw@google.com	2	2	-0.488342419	-0.495840143
74	87	mgechev@gmail.com	4	1	1.881947669	1.343527022
75	88	29139614+renovate[bot]@users.noreply.github.com	5	4	-0.440394939	-0.033429115
76	89	28659384+timdeschryver@users.noreply.github.com	1	1	-0.55351402	-0.527206806
77	90	jelbourn@google.com	11	2	-0.299774554	0.330073261
78	91	joost.koehoorn@gmail.com	4	2	-0.174062644	-0.438880598
79	92	crisbeto@abv.bg	19	2	1.271624318	0.159194626
80	93	pgammans@gammascience.co.uk	1	2	-0.488342419	-0.552799688
81	94	kyliau@google.com	15	0	3.215723455	1.653594236
82	95	kyliau@umich.edu	5	0	1.685294162	2.571195662
83	96	mdabrowski84@gmail.com	1	2	-0.488342419	-0.552799688
84	97	josephperrott@gmail.com	39	3	4.62042387	3.829970529
85	98	paulgschwendtner@gmail.com	32	2	3.408726783	4.43116051
86	99	matthias.kunnen@gmail.com	2	0	-0.282400643	-0.411008972
87	100	19598772+clydin@users.noreply.github.com	11	4	-0.305923202	0.706787006
88	101	admin@dersizes.ru	1	0	-0.719666156	-0.640409328
89	102	is2ei.horie@gmail.com	1	3	-0.377422761	-0.332207798
90	103	sonukapoor@users.noreply.github.com	1	0	-0.719666156	-0.640409328
91	104	ralfrabbit@gmail.com	1	0	-0.719666156	-0.52570915
92	105	erikhaddad@users.noreply.github.com	1	1	-0.55351402	-0.527206806
93	106	unnhao@gmail.com	1	1	-0.55351402	-0.527206806
94	107	ayazhafiz@lyft.com	6	0	0.592130381	2.68589584
95	108	dshevitz@google.com	9	0	1.029395894	0.850692988
96	109	davidneil@lucidchart.com	1	2	-0.488342419	-0.552799688
97	110	sarun.intaralawan@gmail.com	1	1	-0.55351402	-0.527206806
98	111	DevTrong@users.noreply.github.com	1	2	-0.488342419	-0.46736037
99	112	timsawyer@google.com	3	2	-0.488342419	-0.46736037
100	113	wellwind@mail2000.com.tw	2	0	-0.719666156	-0.52570915
101	114	alan.agius4@gmail.com	31	4	2.686072947	1.255979612
102	115	michael.leibman@gmail.com	1	2	-0.488342419	-0.552799688
103	116	andrewseguin@users.noreply.github.com	6	2	-0.488342419	0.244633944
104	117	andymchr@google.com	2	2	-0.488342419	-0.324961507
105	118	stephen.fluin@gmail.com	4	0	-0.5010334	-0.411008972
106	119	mohammad.ahmadi1989@yahoo.com	1	3	-0.377422761	-0.332207798
107	120	kalpakas.g@gmail.com	21	2	2.088751731	0.557911442
108	121	bot@renovateapp.com	8	4	-0.205069399	1.972317794
109	122	laurentlb@gmail.com	1	2	-0.488342419	-0.552799688
110	123	manfred.steyer@gmx.net	1	0	-0.719666156	-0.640409328
