# Supplementary material for: Structural stability of the evolving developer collaboration network in the OSS community
Source: PLoS One. 2022 Jul 8;17(7):e0270922. doi: 10.1371/journal.pone.0270922 (PMC9269872; doi:10.1371/journal.pone.0270922)
Supplement: S1 Data — (ZIP) [file pone.0270922.s001.zip › data-of-Angular-developers-main/network data/v11_edges.csv]

	Source	Target	Type	Weight
0	102	104	Undirected	5
1	102	28	Undirected	2
2	109	71	Undirected	2
3	109	28	Undirected	1
4	71	28	Undirected	2
5	36	83	Undirected	1
6	36	12	Undirected	1
7	86	28	Undirected	1
8	125	112	Undirected	47
9	109	100	Undirected	4
10	43	109	Undirected	46
11	20	100	Undirected	2
12	20	120	Undirected	2
13	100	120	Undirected	44
14	43	70	Undirected	2
15	3	36	Undirected	1
16	3	27	Undirected	1
17	36	27	Undirected	1
18	7	24	Undirected	3
19	7	104	Undirected	1
20	24	104	Undirected	4
21	106	119	Undirected	10
22	124	71	Undirected	1
23	108	124	Undirected	1
24	108	119	Undirected	2
25	124	119	Undirected	1
26	24	122	Undirected	5
27	71	108	Undirected	4
28	119	24	Undirected	2
29	119	112	Undirected	73
30	125	119	Undirected	85
31	51	39	Undirected	1
32	43	85	Undirected	2
33	43	88	Undirected	20
34	53	76	Undirected	1
35	59	106	Undirected	16
36	36	108	Undirected	2
37	36	115	Undirected	5
38	9	122	Undirected	1
39	9	24	Undirected	4
40	4	59	Undirected	19
41	4	104	Undirected	3
42	104	59	Undirected	5
43	9	66	Undirected	2
44	9	124	Undirected	1
45	66	124	Undirected	9
46	87	37	Undirected	1
47	108	28	Undirected	8
48	108	7	Undirected	3
49	108	37	Undirected	5
50	28	7	Undirected	1
51	28	37	Undirected	8
52	7	37	Undirected	1
53	108	104	Undirected	3
54	93	43	Undirected	5
55	93	88	Undirected	3
56	93	76	Undirected	2
57	43	76	Undirected	14
58	88	76	Undirected	4
59	40	9	Undirected	1
60	24	102	Undirected	9
61	22	28	Undirected	1
62	99	94	Undirected	1
63	59	24	Undirected	6
64	7	112	Undirected	1
65	7	119	Undirected	2
66	112	116	Undirected	1
67	119	116	Undirected	1
68	108	116	Undirected	1
69	33	93	Undirected	1
70	60	104	Undirected	1
71	60	119	Undirected	1
72	104	119	Undirected	6
73	122	17	Undirected	2
74	17	18	Undirected	1
75	17	119	Undirected	1
76	17	104	Undirected	1
77	17	36	Undirected	1
78	107	75	Undirected	1
79	4	112	Undirected	5
80	4	71	Undirected	1
81	112	104	Undirected	1
82	112	71	Undirected	1
83	104	71	Undirected	1
84	115	119	Undirected	1
85	66	59	Undirected	2
86	119	59	Undirected	1
87	119	122	Undirected	2
88	59	122	Undirected	4
89	119	109	Undirected	2
90	109	122	Undirected	2
91	106	125	Undirected	7
92	43	120	Undirected	12
93	109	120	Undirected	2
94	109	73	Undirected	1
95	73	43	Undirected	5
96	42	43	Undirected	2
97	109	121	Undirected	6
98	111	12	Undirected	3
99	111	37	Undirected	2
100	12	37	Undirected	1
101	115	37	Undirected	2
102	115	107	Undirected	1
103	37	107	Undirected	1
104	44	108	Undirected	2
105	109	108	Undirected	11
106	119	81	Undirected	1
107	76	104	Undirected	4
108	76	100	Undirected	3
109	76	109	Undirected	4
110	104	43	Undirected	8
111	104	100	Undirected	1
112	104	109	Undirected	2
113	43	100	Undirected	10
114	36	82	Undirected	1
115	21	82	Undirected	1
116	78	82	Undirected	1
117	9	108	Undirected	4
118	24	108	Undirected	3
119	102	4	Undirected	17
120	102	7	Undirected	5
121	7	82	Undirected	1
122	7	66	Undirected	1
123	82	66	Undirected	2
124	82	28	Undirected	1
125	82	37	Undirected	1
126	82	122	Undirected	1
127	28	122	Undirected	1
128	37	122	Undirected	2
129	82	106	Undirected	1
130	82	119	Undirected	1
131	82	102	Undirected	1
132	54	66	Undirected	1
133	66	4	Undirected	3
134	24	78	Undirected	1
135	39	47	Undirected	1
136	88	100	Undirected	4
137	36	61	Undirected	1
138	112	9	Undirected	3
139	125	9	Undirected	2
140	43	53	Undirected	10
141	67	102	Undirected	1
142	108	4	Undirected	1
143	66	122	Undirected	2
144	66	28	Undirected	11
145	24	4	Undirected	13
146	102	106	Undirected	1
147	102	59	Undirected	3
148	102	107	Undirected	3
149	68	108	Undirected	5
150	119	65	Undirected	1
151	122	18	Undirected	1
152	6	119	Undirected	1
153	119	89	Undirected	2
154	48	43	Undirected	6
155	108	66	Undirected	5
156	90	6	Undirected	1
157	91	125	Undirected	3
158	91	119	Undirected	2
159	91	112	Undirected	2
160	119	95	Undirected	1
161	107	119	Undirected	2
162	53	33	Undirected	3
163	100	119	Undirected	1
164	43	119	Undirected	8
165	109	66	Undirected	1
166	37	102	Undirected	9
167	112	68	Undirected	1
168	112	28	Undirected	1
169	4	68	Undirected	1
170	4	28	Undirected	2
171	68	28	Undirected	3
172	66	71	Undirected	2
173	125	88	Undirected	4
174	119	88	Undirected	2
175	33	100	Undirected	3
176	33	76	Undirected	2
177	43	121	Undirected	5
178	43	79	Undirected	4
179	20	43	Undirected	9
180	20	80	Undirected	4
181	20	109	Undirected	1
182	15	80	Undirected	1
183	43	11	Undirected	1
184	122	104	Undirected	1
185	66	104	Undirected	7
186	67	4	Undirected	3
187	104	28	Undirected	1
188	66	78	Undirected	1
189	108	78	Undirected	1
190	39	38	Undirected	4
191	39	112	Undirected	4
192	38	112	Undirected	4
193	39	122	Undirected	1
194	53	93	Undirected	3
195	53	88	Undirected	3
196	56	45	Undirected	1
197	56	6	Undirected	1
198	56	57	Undirected	1
199	45	6	Undirected	1
200	45	57	Undirected	1
201	6	57	Undirected	1
202	9	71	Undirected	1
203	59	110	Undirected	1
204	119	67	Undirected	1
205	67	104	Undirected	1
206	110	57	Undirected	1
207	110	104	Undirected	1
208	6	105	Undirected	1
209	66	18	Undirected	5
210	18	28	Undirected	2
211	109	48	Undirected	1
212	109	103	Undirected	1
213	114	108	Undirected	1
214	106	112	Undirected	4
215	36	41	Undirected	1
216	115	41	Undirected	1
217	115	122	Undirected	2
218	41	122	Undirected	1
219	122	7	Undirected	1
220	104	48	Undirected	2
221	104	53	Undirected	1
222	48	53	Undirected	1
223	100	53	Undirected	5
224	43	23	Undirected	3
225	78	13	Undirected	1
226	49	122	Undirected	1
227	2	46	Undirected	1
228	2	115	Undirected	1
229	46	115	Undirected	1
230	19	115	Undirected	1
231	115	78	Undirected	1
232	54	119	Undirected	3
233	43	55	Undirected	2
234	108	106	Undirected	1
235	108	59	Undirected	1
236	107	68	Undirected	1
237	48	76	Undirected	2
238	48	88	Undirected	1
239	25	109	Undirected	2
240	106	35	Undirected	1
241	106	17	Undirected	1
242	106	62	Undirected	1
243	35	17	Undirected	1
244	35	62	Undirected	1
245	17	62	Undirected	1
246	119	28	Undirected	1
247	119	37	Undirected	1
248	119	68	Undirected	1
249	119	4	Undirected	1
250	5	66	Undirected	1
251	22	108	Undirected	1
252	123	33	Undirected	1
253	120	76	Undirected	1
254	76	96	Undirected	1
255	33	120	Undirected	1
256	112	118	Undirected	1
257	104	113	Undirected	1
258	43	113	Undirected	5
259	113	25	Undirected	4
260	25	43	Undirected	6
261	113	33	Undirected	1
262	25	33	Undirected	1
263	43	33	Undirected	1
264	104	121	Undirected	1
265	117	23	Undirected	1
266	106	78	Undirected	1
267	43	101	Undirected	1
268	44	122	Undirected	1
269	44	76	Undirected	1
270	44	128	Undirected	1
271	37	22	Undirected	1
272	22	115	Undirected	1
273	119	71	Undirected	1
274	28	58	Undirected	1
275	58	66	Undirected	1
276	58	71	Undirected	1
277	71	48	Undirected	1
278	39	77	Undirected	1
279	121	73	Undirected	8
280	31	37	Undirected	2
281	37	66	Undirected	2
282	37	14	Undirected	2
283	18	9	Undirected	1
284	115	94	Undirected	1
285	17	94	Undirected	1
286	125	1	Undirected	3
287	112	1	Undirected	3
288	119	1	Undirected	3
289	112	88	Undirected	1
290	88	1	Undirected	1
291	109	53	Undirected	2
292	25	93	Undirected	1
293	80	43	Undirected	1
