# Supplementary material for: Structural stability of the evolving developer collaboration network in the OSS community
Source: PLoS One. 2022 Jul 8;17(7):e0270922. doi: 10.1371/journal.pone.0270922 (PMC9269872; doi:10.1371/journal.pone.0270922)
Supplement: S1 Data — (ZIP) [file pone.0270922.s001.zip › data-of-Angular-developers-main/network data/v11_nodes.csv]

	Id	Label	degree	modularity_class	p	z
0	1	tom.dutton@softools.net	4	4	-0.355801425	-0.354831711
1	2	davidmartinezbarreiro@gmail.com	2	0	-0.553179927	-0.340956762
2	3	eduardbcom@gmail.com	2	0	-0.553179927	-0.340956762
3	4	alx+alxhub@alxandria.net	12	2	0.509818036	2.503484558
4	5	alesan.t90@gmail.com	1	2	-0.536650564	-0.731911306
5	6	bampakoa@gmail.com	6	1	1.288499281	1.548797321
6	7	bjarki@google.com	11	2	-0.013416264	0.103029562
7	9	JiaLi.Passion@gmail.com	10	2	0.335406603	-0.001338046
8	11	mehrlich@google.com	1	3	-0.403979402	-0.570936179
9	12	jbogart@gmail.com	3	2	-0.362239131	-0.575359893
10	13	62777672+cindygk@users.noreply.github.com	1	2	-0.536650564	-0.731911306
11	14	zzmp@google.com	1	2	-0.536650564	-0.679727502
12	15	68166064+shawn-avrio@users.noreply.github.com	1	3	-0.403979402	-0.570936179
13	17	ajitsinghkaler0@gmail.com	9	0	1.817591189	0.298337167
14	18	sonukapoor@gmail.com	5	2	-0.362239131	-0.314440872
15	19	rnlee0054@gmail.com	1	0	-0.553179927	-0.660603727
16	20	2666285+MichaelJamesParsons@users.noreply.github.com	5	3	-0.403979402	-0.094673004
17	21	amit.2006.it@gmail.com	1	2	-0.536650564	-0.731911306
18	22	jelbourn@gmail.com	4	2	-0.362239131	-0.627543697
19	23	rafaelsantana3095@gmail.com	2	3	-0.403979402	-0.486889736
20	24	pete@bacondarwin.com	10	2	-0.187827697	1.720727494
21	25	54564567+nielsr98@users.noreply.github.com	5	3	-0.403979402	-0.206734928
22	27	antonioalx66@gmail.com	2	0	-0.553179927	-0.340956762
23	28	akushnir@google.com	18	2	-0.013416264	1.564176082
24	31	yuhei.yasuda1003@gmail.com	1	2	-0.536650564	-0.679727502
25	33	splaktar@gmail.com	9	3	-0.403979402	-0.206734928
26	35	sam.vloeberghs@gmail.com	3	0	-0.158051408	-0.340956762
27	36	kapunahelewong@gmail.com	10	0	1.02733415	2.535865919
28	37	atscott01@gmail.com	16	2	-0.013416264	1.198889452
29	38	katsuba.igor@gmail.com	2	4	-0.446004603	-0.371909173
30	39	jamesdaniels@google.com	6	4	-0.355801425	-0.320676787
31	40	aahmedayed@gmail.com	1	2	-0.536650564	-0.731911306
32	41	alex.okrushko@gmail.com	3	0	-0.158051408	-0.340956762
33	42	kowsen@google.com	1	3	-0.403979402	-0.542920698
34	43	crisbeto@users.noreply.github.com	25	3	2.827855812	4.219711048
35	44	gmagolan@gmail.com	4	2	-0.362239131	-0.575359893
36	45	willmendesneto@gmail.com	3	1	-0.64424964	0.22125676
37	46	platonn.git@gmail.com	2	0	-0.553179927	-0.340956762
38	47	edric.chan.1997@gmail.com	1	4	-0.446004603	-0.491451407
39	48	josephperrott.github@gmail.com	7	3	0.201989701	-0.29078137
40	49	saif.as7777@gmail.com	1	2	-0.536650564	-0.731911306
41	51	jackcw@users.noreply.github.com	1	4	-0.446004603	-0.491451407
42	53	mmalerba@google.com	9	3	-0.201989701	0.185481804
43	54	cedric@ninja-squad.com	2	4	-0.355801425	-0.457296483
44	55	Niyaz.Batyrshin@gmail.com	1	3	-0.403979402	-0.542920698
45	56	chrisguttandin@media-codings.com	3	1	-0.64424964	0.22125676
46	57	alex.bodurri@mail.utoronto.ca	4	1	1.288499281	0.22125676
47	58	kncvch@gmail.com	3	2	-0.536650564	-0.627543697
48	59	atscott@google.com	10	2	2.428343802	1.355440865
49	60	caerus.karu@gmail.com	2	2	-0.362239131	-0.731911306
50	61	rugk+git@posteo.de	1	0	-0.553179927	-0.660603727
51	62	emmatwersky@google.com	3	0	-0.158051408	-0.340956762
52	65	daniel@danielk.tech	1	4	-0.446004603	-0.491451407
53	66	misko@hevery.com	18	2	-0.187827697	2.138197928
54	67	ayaz.hafiz.1@gmail.com	4	2	-0.362239131	-0.523176089
55	68	dgp1130@users.noreply.github.com	6	2	-0.187827697	-0.262257068
56	70	vschmitt@google.com	1	3	-0.403979402	-0.542920698
57	71	igor@angular.io	12	2	0.335406603	-0.105705655
58	73	andy9775@gmail.com	3	3	-0.403979402	-0.206734928
59	75	ivanwonder@outlook.com	1	2	-0.536650564	-0.731911306
60	76	wagnermaciel@google.com	12	3	0.605969102	0.353574689
61	77	wsedlacekc@gmail.com	1	4	-0.446004603	-0.491451407
62	78	santosh.yadav198613@gmail.com	7	2	-0.187827697	-0.523176089
63	79	sam.severance@merrillcorp.com	1	3	-0.403979402	-0.486889736
64	80	bannanafiend@gmail.com	3	3	-0.403979402	-0.430858775
65	81	web@cyrilletuzi.com	1	4	-0.446004603	-0.491451407
66	82	Marcono1234@users.noreply.github.com	11	2	-0.013416264	-0.314440872
67	83	omar.hassan3030@gmail.com	1	0	-0.553179927	-0.660603727
68	85	jessica@replicahq.com	1	3	-0.403979402	-0.542920698
69	86	celilsemi@erkiner.com	1	2	-0.536650564	-0.731911306
70	87	11634412+oschlegel@users.noreply.github.com	1	2	-0.536650564	-0.731911306
71	88	49699333+dependabot[bot]@users.noreply.github.com	10	3	1.211938205	0.38159017
72	89	valorkin@gmail.com	1	4	-0.446004603	-0.474373945
73	90	gavinkgrn@gmail.com	1	1	-0.64424964	-1.106283801
74	91	andrei.alecu@vecttor.co	3	4	-0.446004603	-0.388986635
75	93	annieyw@google.com	6	3	-0.403979402	-0.178719447
76	94	mgechev@gmail.com	3	0	-0.553179927	-0.021309798
77	95	ghari81189@gmail.com	1	4	-0.446004603	-0.491451407
78	96	curiosity142000@gmail.com	1	3	-0.403979402	-0.570936179
79	99	mail@alyssanicoll.com	1	0	-0.553179927	-0.660603727
80	100	jelbourn@google.com	10	3	0	1.502209405
81	101	alexzuza@yandex.ru	1	3	-0.403979402	-0.570936179
82	102	joost.koehoorn@gmail.com	11	2	-0.362239131	2.086014124
83	103	eltociear@gmail.com	1	3	-0.403979402	-0.570936179
84	104	crisbeto@abv.bg	24	2	4.346869569	0.990154235
85	105	lukasmatta@users.noreply.github.com	1	1	-0.64424964	-1.106283801
86	106	kyliau@umich.edu	11	4	1.628668493	-0.149902166
87	107	kyliau@google.com	6	2	-0.013416264	-0.470992285
88	108	josephperrott@gmail.com	21	2	2.428343802	1.720727494
89	109	paulgschwendtner@gmail.com	18	3	3.837804316	1.362132
90	110	pokepsi@gmail.com	3	2	-0.362239131	-0.679727502
91	111	matthias.kunnen@gmail.com	2	2	-0.536650564	-0.523176089
92	112	19598772+clydin@users.noreply.github.com	17	4	0.816839891	1.86523835
93	113	yifange@google.com	4	3	-0.201989701	-0.318796851
94	114	acohen@opentext.com	1	2	-0.536650564	-0.731911306
95	115	dshevitz@google.com	12	0	2.607848227	2.216218954
96	116	jefiozie.bosch@gmail.com	3	4	-0.355801425	-0.474373945
97	117	ccjmne@gmail.com	1	3	-0.403979402	-0.570936179
98	118	amakhrov@gmail.com	1	4	-0.446004603	-0.491451407
99	119	alan.agius4@gmail.com	34	4	3.342528877	2.599569216
100	120	andrewseguin@users.noreply.github.com	6	3	-0.403979402	1.138008154
101	121	andymchr@google.com	4	3	-0.201989701	-0.066657523
102	122	kalpakas.g@gmail.com	18	2	1.207463769	0.311764779
103	123	tomaszgrabowski07@gmail.com	1	3	-0.403979402	-0.570936179
104	124	jessicajaniuk@google.com	5	2	-0.362239131	-0.157889459
105	125	bot@renovateapp.com	7	4	0.095214466	1.967703122
106	128	laurentlb@gmail.com	1	2	-0.536650564	-0.731911306
