# Supplementary material for: Structural stability of the evolving developer collaboration network in the OSS community
Source: PLoS One. 2022 Jul 8;17(7):e0270922. doi: 10.1371/journal.pone.0270922 (PMC9269872; doi:10.1371/journal.pone.0270922)
Supplement: S1 Data — (ZIP) [file pone.0270922.s001.zip › data-of-Angular-developers-main/network data/v2_edges.csv]

	Source	Target	Type	Weight
0	233	129	Undirected	1
1	111	71	Undirected	3
2	144	129	Undirected	95
3	144	104	Undirected	55
4	104	129	Undirected	70
5	164	6	Undirected	24
6	164	144	Undirected	16
7	144	6	Undirected	2
8	79	104	Undirected	4
9	79	199	Undirected	3
10	79	136	Undirected	7
11	79	71	Undirected	5
12	104	199	Undirected	104
13	104	136	Undirected	41
14	104	71	Undirected	2
15	199	136	Undirected	33
16	199	71	Undirected	2
17	136	71	Undirected	14
18	146	129	Undirected	24
19	167	129	Undirected	10
20	167	104	Undirected	8
21	167	146	Undirected	1
22	112	129	Undirected	36
23	112	104	Undirected	23
24	71	144	Undirected	23
25	112	144	Undirected	18
26	144	136	Undirected	32
27	136	129	Undirected	53
28	44	129	Undirected	10
29	199	129	Undirected	67
30	198	220	Undirected	42
31	121	220	Undirected	1
32	121	122	Undirected	1
33	122	105	Undirected	2
34	95	139	Undirected	4
35	220	215	Undirected	2
36	122	95	Undirected	7
37	222	55	Undirected	3
38	164	220	Undirected	34
39	34	46	Undirected	1
40	122	220	Undirected	11
41	60	136	Undirected	1
42	199	112	Undirected	48
43	144	35	Undirected	2
44	104	35	Undirected	3
45	35	112	Undirected	2
46	231	144	Undirected	21
47	231	129	Undirected	18
48	231	104	Undirected	3
49	21	44	Undirected	1
50	144	152	Undirected	1
51	144	199	Undirected	76
52	152	199	Undirected	1
53	104	146	Undirected	1
54	104	86	Undirected	3
55	104	67	Undirected	7
56	104	25	Undirected	1
57	164	199	Undirected	38
58	136	111	Undirected	1
59	199	44	Undirected	18
60	224	199	Undirected	1
61	67	112	Undirected	3
62	220	189	Undirected	9
63	220	207	Undirected	1
64	198	189	Undirected	1
65	198	207	Undirected	1
66	189	207	Undirected	1
67	177	220	Undirected	75
68	177	115	Undirected	1
69	177	113	Undirected	2
70	177	207	Undirected	2
71	113	207	Undirected	1
72	193	122	Undirected	1
73	223	122	Undirected	1
74	237	95	Undirected	1
75	122	54	Undirected	1
76	95	215	Undirected	2
77	215	122	Undirected	1
78	55	225	Undirected	20
79	55	168	Undirected	6
80	225	168	Undirected	5
81	225	222	Undirected	1
82	168	222	Undirected	2
83	34	164	Undirected	1
84	46	80	Undirected	3
85	150	220	Undirected	1
86	144	14	Undirected	9
87	71	14	Undirected	8
88	71	129	Undirected	17
89	14	129	Undirected	11
90	144	225	Undirected	24
91	144	171	Undirected	18
92	144	220	Undirected	5
93	171	220	Undirected	1
94	171	225	Undirected	17
95	220	225	Undirected	6
96	225	231	Undirected	6
97	225	71	Undirected	8
98	231	71	Undirected	5
99	71	171	Undirected	6
100	14	225	Undirected	1
101	14	231	Undirected	4
102	14	171	Undirected	3
103	225	129	Undirected	24
104	231	171	Undirected	9
105	129	171	Undirected	25
106	144	222	Undirected	10
107	231	222	Undirected	1
108	144	146	Undirected	1
109	144	88	Undirected	2
110	88	14	Undirected	1
111	112	225	Undirected	5
112	144	55	Undirected	1
113	88	136	Undirected	1
114	88	225	Undirected	4
115	136	225	Undirected	11
116	164	225	Undirected	4
117	79	111	Undirected	1
118	220	129	Undirected	7
119	225	199	Undirected	23
120	129	164	Undirected	17
121	14	25	Undirected	1
122	171	25	Undirected	3
123	71	25	Undirected	1
124	14	220	Undirected	3
125	220	71	Undirected	4
126	72	236	Undirected	1
127	88	220	Undirected	1
128	88	112	Undirected	3
129	225	167	Undirected	4
130	167	220	Undirected	2
131	71	35	Undirected	1
132	136	171	Undirected	1
133	164	71	Undirected	1
134	189	177	Undirected	7
135	177	137	Undirected	1
136	177	182	Undirected	4
137	177	43	Undirected	7
138	220	43	Undirected	1
139	189	43	Undirected	3
140	182	43	Undirected	2
141	121	183	Undirected	3
142	183	185	Undirected	1
143	55	96	Undirected	1
144	46	220	Undirected	57
145	199	146	Undirected	9
146	5	146	Undirected	1
147	5	129	Undirected	1
148	146	112	Undirected	15
149	146	44	Undirected	4
150	44	112	Undirected	2
151	146	231	Undirected	1
152	146	132	Undirected	1
153	146	197	Undirected	1
154	197	129	Undirected	1
155	151	112	Undirected	4
156	25	231	Undirected	1
157	25	144	Undirected	2
158	30	189	Undirected	1
159	61	198	Undirected	1
160	220	149	Undirected	1
161	177	198	Undirected	10
162	66	190	Undirected	1
163	190	95	Undirected	1
164	95	1	Undirected	2
165	46	188	Undirected	1
166	188	220	Undirected	3
167	46	164	Undirected	15
168	164	190	Undirected	1
169	190	220	Undirected	1
170	199	88	Undirected	42
171	199	6	Undirected	15
172	6	88	Undirected	1
173	199	90	Undirected	164
174	136	90	Undirected	20
175	199	67	Undirected	20
176	67	144	Undirected	3
177	90	104	Undirected	44
178	202	104	Undirected	13
179	210	220	Undirected	1
180	182	220	Undirected	1
181	39	191	Undirected	1
182	39	27	Undirected	1
183	39	177	Undirected	2
184	191	27	Undirected	1
185	191	177	Undirected	1
186	27	177	Undirected	1
187	190	11	Undirected	2
188	89	36	Undirected	23
189	89	159	Undirected	4
190	159	36	Undirected	4
191	235	109	Undirected	1
192	235	159	Undirected	1
193	109	159	Undirected	1
194	109	208	Undirected	1
195	87	46	Undirected	1
196	99	46	Undirected	1
197	80	173	Undirected	1
198	104	14	Undirected	1
199	104	44	Undirected	3
200	14	44	Undirected	2
201	199	171	Undirected	19
202	199	231	Undirected	5
203	171	67	Undirected	3
204	129	67	Undirected	4
205	67	231	Undirected	2
206	171	44	Undirected	2
207	67	44	Undirected	2
208	231	44	Undirected	2
209	199	14	Undirected	2
210	136	14	Undirected	3
211	171	112	Undirected	9
212	171	146	Undirected	4
213	227	136	Undirected	2
214	129	33	Undirected	1
215	199	33	Undirected	1
216	144	33	Undirected	1
217	129	151	Undirected	5
218	231	112	Undirected	2
219	129	175	Undirected	1
220	112	14	Undirected	1
221	44	35	Undirected	4
222	35	129	Undirected	5
223	164	44	Undirected	3
224	177	45	Undirected	3
225	201	220	Undirected	1
226	22	113	Undirected	1
227	45	220	Undirected	1
228	177	147	Undirected	1
229	122	46	Undirected	19
230	1	139	Undirected	1
231	121	215	Undirected	2
232	121	95	Undirected	1
233	139	122	Undirected	1
234	215	139	Undirected	1
235	100	95	Undirected	1
236	118	36	Undirected	1
237	183	220	Undirected	2
238	78	164	Undirected	2
239	78	129	Undirected	1
240	194	88	Undirected	2
241	231	164	Undirected	1
242	231	88	Undirected	2
243	225	146	Undirected	1
244	112	220	Undirected	2
245	164	146	Undirected	8
246	199	151	Undirected	2
247	199	220	Undirected	3
248	151	220	Undirected	2
249	146	67	Undirected	1
250	146	88	Undirected	5
251	67	88	Undirected	1
252	164	151	Undirected	1
253	164	179	Undirected	14
254	151	179	Undirected	1
255	129	179	Undirected	13
256	164	88	Undirected	2
257	179	88	Undirected	3
258	15	136	Undirected	1
259	15	144	Undirected	1
260	15	221	Undirected	1
261	136	221	Undirected	1
262	144	221	Undirected	1
263	129	88	Undirected	6
264	146	179	Undirected	1
265	71	44	Undirected	1
266	218	144	Undirected	6
267	144	179	Undirected	10
268	198	178	Undirected	2
269	198	91	Undirected	5
270	178	220	Undirected	1
271	178	91	Undirected	1
272	220	91	Undirected	6
273	189	47	Undirected	1
274	220	166	Undirected	1
275	36	35	Undirected	6
276	35	165	Undirected	1
277	62	35	Undirected	1
278	48	46	Undirected	8
279	124	46	Undirected	19
280	151	46	Undirected	1
281	151	183	Undirected	1
282	46	183	Undirected	5
283	199	202	Undirected	1
284	202	220	Undirected	3
285	220	104	Undirected	7
286	199	179	Undirected	45
287	136	25	Undirected	3
288	179	104	Undirected	43
289	179	220	Undirected	1
290	179	112	Undirected	2
291	179	44	Undirected	6
292	104	164	Undirected	9
293	179	201	Undirected	2
294	201	44	Undirected	1
295	179	202	Undirected	1
296	202	112	Undirected	1
297	199	106	Undirected	1
298	39	91	Undirected	2
299	39	156	Undirected	1
300	156	91	Undirected	2
301	156	198	Undirected	1
302	185	121	Undirected	5
303	190	185	Undirected	4
304	117	164	Undirected	1
305	104	171	Undirected	7
306	225	104	Undirected	41
307	112	136	Undirected	3
308	31	104	Undirected	1
309	31	202	Undirected	1
310	202	164	Undirected	2
311	202	136	Undirected	2
312	199	108	Undirected	1
313	220	172	Undirected	1
314	11	185	Undirected	7
315	55	127	Undirected	2
316	99	124	Undirected	2
317	75	164	Undirected	1
318	201	37	Undirected	2
319	201	199	Undirected	1
320	199	37	Undirected	1
321	35	142	Undirected	1
322	35	37	Undirected	1
323	142	37	Undirected	1
324	151	104	Undirected	1
325	151	225	Undirected	1
326	104	88	Undirected	4
327	104	127	Undirected	1
328	198	77	Undirected	1
329	77	220	Undirected	1
330	11	121	Undirected	4
331	11	92	Undirected	1
332	56	185	Undirected	2
333	214	164	Undirected	1
334	214	124	Undirected	2
335	122	164	Undirected	1
336	164	124	Undirected	2
337	104	128	Undirected	1
338	136	128	Undirected	1
339	16	136	Undirected	1
340	136	200	Undirected	1
341	136	2	Undirected	1
342	200	2	Undirected	1
343	91	89	Undirected	1
344	56	125	Undirected	1
345	185	204	Undirected	1
346	185	97	Undirected	1
347	204	97	Undirected	1
348	190	121	Undirected	1
349	36	147	Undirected	1
350	36	138	Undirected	1
351	147	138	Undirected	1
352	114	220	Undirected	2
353	114	46	Undirected	2
354	122	48	Undirected	2
355	164	95	Undirected	1
356	136	179	Undirected	3
357	104	26	Undirected	3
358	26	144	Undirected	5
359	104	24	Undirected	1
360	167	26	Undirected	1
361	167	144	Undirected	3
362	136	35	Undirected	11
363	136	86	Undirected	3
364	90	144	Undirected	46
365	86	35	Undirected	1
366	86	144	Undirected	1
367	35	164	Undirected	1
368	107	218	Undirected	1
369	107	221	Undirected	1
370	107	10	Undirected	1
371	218	221	Undirected	1
372	218	10	Undirected	1
373	221	10	Undirected	1
374	163	144	Undirected	1
375	104	141	Undirected	1
376	141	144	Undirected	1
377	221	179	Undirected	1
378	89	144	Undirected	4
379	89	179	Undirected	5
380	12	50	Undirected	1
381	7	190	Undirected	1
382	119	1	Undirected	1
383	135	199	Undirected	2
384	135	167	Undirected	4
385	199	167	Undirected	15
386	135	90	Undirected	2
387	167	90	Undirected	7
388	90	129	Undirected	19
389	136	130	Undirected	1
390	90	130	Undirected	1
391	136	157	Undirected	8
392	157	129	Undirected	3
393	35	199	Undirected	5
394	112	90	Undirected	39
395	112	25	Undirected	1
396	199	25	Undirected	11
397	151	144	Undirected	1
398	151	90	Undirected	1
399	151	25	Undirected	1
400	90	25	Undirected	2
401	25	129	Undirected	2
402	199	206	Undirected	1
403	144	206	Undirected	1
404	199	192	Undirected	2
405	144	192	Undirected	2
406	199	81	Undirected	1
407	144	81	Undirected	1
408	199	219	Undirected	3
409	112	219	Undirected	3
410	199	4	Undirected	1
411	4	129	Undirected	1
412	219	129	Undirected	1
413	199	63	Undirected	1
414	63	129	Undirected	1
415	167	112	Undirected	7
416	90	219	Undirected	1
417	112	31	Undirected	3
418	31	90	Undirected	2
419	31	129	Undirected	3
420	171	90	Undirected	27
421	29	226	Undirected	1
422	29	35	Undirected	1
423	144	29	Undirected	1
424	144	38	Undirected	1
425	29	167	Undirected	1
426	29	90	Undirected	1
427	29	225	Undirected	1
428	29	38	Undirected	1
429	29	129	Undirected	1
430	29	112	Undirected	1
431	167	38	Undirected	1
432	90	225	Undirected	1
433	90	38	Undirected	1
434	225	38	Undirected	1
435	38	129	Undirected	1
436	38	112	Undirected	1
437	31	144	Undirected	1
438	90	146	Undirected	2
439	167	180	Undirected	1
440	180	112	Undirected	2
441	146	120	Undirected	1
442	146	203	Undirected	1
443	120	203	Undirected	1
444	90	180	Undirected	1
445	90	35	Undirected	8
446	90	193	Undirected	1
447	193	129	Undirected	1
448	199	236	Undirected	1
449	50	116	Undirected	1
450	50	177	Undirected	1
451	116	177	Undirected	1
452	122	185	Undirected	7
453	56	122	Undirected	2
454	220	99	Undirected	1
455	220	209	Undirected	1
456	46	209	Undirected	2
457	183	209	Undirected	1
458	46	6	Undirected	8
459	6	124	Undirected	2
460	122	52	Undirected	3
461	46	52	Undirected	1
462	122	124	Undirected	8
463	209	124	Undirected	2
464	199	40	Undirected	84
465	104	40	Undirected	36
466	40	67	Undirected	4
467	225	40	Undirected	81
468	112	40	Undirected	4
469	104	211	Undirected	2
470	40	211	Undirected	2
471	225	179	Undirected	7
472	90	40	Undirected	4
473	136	40	Undirected	36
474	160	196	Undirected	1
475	160	40	Undirected	3
476	196	40	Undirected	2
477	6	40	Undirected	10
478	6	225	Undirected	3
479	6	179	Undirected	2
480	225	65	Undirected	1
481	40	65	Undirected	1
482	225	86	Undirected	3
483	40	86	Undirected	3
484	89	199	Undirected	3
485	89	44	Undirected	2
486	44	144	Undirected	2
487	225	82	Undirected	1
488	40	82	Undirected	2
489	225	236	Undirected	1
490	40	236	Undirected	2
491	167	40	Undirected	1
492	225	196	Undirected	1
493	179	40	Undirected	7
494	40	129	Undirected	1
495	82	199	Undirected	2
496	40	17	Undirected	2
497	44	136	Undirected	1
498	18	89	Undirected	1
499	18	220	Undirected	1
500	89	220	Undirected	11
501	89	177	Undirected	3
502	89	98	Undirected	1
503	70	198	Undirected	3
504	70	177	Undirected	1
505	187	190	Undirected	3
506	187	185	Undirected	8
507	187	56	Undirected	3
508	187	123	Undirected	1
509	133	89	Undirected	5
510	99	32	Undirected	1
511	99	155	Undirected	1
512	32	155	Undirected	1
513	155	221	Undirected	1
514	169	124	Undirected	3
515	157	35	Undirected	1
516	199	28	Undirected	1
517	67	164	Undirected	1
518	89	221	Undirected	1
519	104	83	Undirected	2
520	83	112	Undirected	2
521	83	199	Undirected	3
522	83	110	Undirected	1
523	199	110	Undirected	1
524	112	164	Undirected	2
525	90	164	Undirected	3
526	195	177	Undirected	1
527	190	56	Undirected	2
528	190	122	Undirected	2
529	217	122	Undirected	2
530	217	185	Undirected	1
531	122	11	Undirected	1
532	36	133	Undirected	1
533	136	51	Undirected	2
534	136	8	Undirected	2
535	51	199	Undirected	1
536	51	79	Undirected	1
537	51	90	Undirected	2
538	51	8	Undirected	1
539	51	144	Undirected	1
540	199	8	Undirected	92
541	79	90	Undirected	1
542	79	8	Undirected	1
543	79	144	Undirected	1
544	90	8	Undirected	267
545	8	144	Undirected	1
546	112	8	Undirected	13
547	233	90	Undirected	3
548	233	199	Undirected	2
549	233	8	Undirected	1
550	233	35	Undirected	1
551	233	167	Undirected	1
552	233	6	Undirected	1
553	233	104	Undirected	1
554	233	112	Undirected	1
555	35	167	Undirected	1
556	35	6	Undirected	2
557	90	6	Undirected	65
558	167	6	Undirected	1
559	6	104	Undirected	1
560	6	112	Undirected	1
561	90	67	Undirected	6
562	8	67	Undirected	3
563	35	8	Undirected	3
564	90	86	Undirected	2
565	6	86	Undirected	1
566	90	58	Undirected	6
567	8	6	Undirected	5
568	6	171	Undirected	1
569	8	104	Undirected	5
570	8	129	Undirected	2
571	8	86	Undirected	1
572	167	8	Undirected	3
573	90	82	Undirected	2
574	82	171	Undirected	2
575	8	82	Undirected	1
576	8	171	Undirected	1
577	177	178	Undirected	1
578	234	101	Undirected	1
579	234	220	Undirected	1
580	234	198	Undirected	1
581	177	93	Undirected	1
582	11	187	Undirected	4
583	187	122	Undirected	1
584	153	122	Undirected	1
585	185	205	Undirected	1
586	121	52	Undirected	1
587	124	48	Undirected	1
588	124	220	Undirected	11
589	188	95	Undirected	2
590	220	140	Undirected	3
591	220	48	Undirected	5
592	48	140	Undirected	2
593	136	59	Undirected	1
594	35	59	Undirected	1
595	136	126	Undirected	1
596	199	59	Undirected	1
597	6	58	Undirected	2
598	199	29	Undirected	2
599	199	229	Undirected	1
600	154	94	Undirected	1
601	154	212	Undirected	1
602	154	76	Undirected	1
603	154	167	Undirected	1
604	94	212	Undirected	1
605	94	76	Undirected	1
606	94	167	Undirected	1
607	212	76	Undirected	1
608	212	167	Undirected	1
609	76	167	Undirected	1
610	161	184	Undirected	1
611	161	220	Undirected	1
612	178	164	Undirected	1
613	53	164	Undirected	1
614	64	185	Undirected	1
615	223	46	Undirected	1
616	220	103	Undirected	2
617	124	103	Undirected	3
618	46	85	Undirected	2
619	124	85	Undirected	2
620	122	85	Undirected	1
621	85	103	Undirected	1
622	31	44	Undirected	1
623	30	198	Undirected	3
624	30	122	Undirected	1
625	30	216	Undirected	1
626	30	177	Undirected	1
627	30	89	Undirected	2
628	30	220	Undirected	2
629	216	177	Undirected	1
630	216	89	Undirected	1
631	216	220	Undirected	1
632	30	70	Undirected	1
633	70	89	Undirected	2
634	70	220	Undirected	1
635	198	89	Undirected	7
636	198	162	Undirected	1
637	177	162	Undirected	1
638	89	41	Undirected	1
639	220	41	Undirected	1
640	121	23	Undirected	2
641	121	187	Undirected	2
642	23	187	Undirected	3
643	223	187	Undirected	1
644	213	122	Undirected	1
645	124	57	Undirected	1
646	46	57	Undirected	1
647	46	169	Undirected	1
648	57	169	Undirected	1
649	57	6	Undirected	1
650	169	6	Undirected	1
651	122	6	Undirected	1
652	178	129	Undirected	1
653	20	167	Undirected	1
654	20	144	Undirected	1
655	181	131	Undirected	1
656	181	3	Undirected	1
657	181	13	Undirected	1
658	181	220	Undirected	1
659	131	3	Undirected	1
660	131	13	Undirected	1
661	131	220	Undirected	1
662	3	13	Undirected	1
663	3	220	Undirected	1
664	13	220	Undirected	1
665	68	177	Undirected	1
666	143	220	Undirected	1
667	143	198	Undirected	1
668	14	177	Undirected	2
669	185	134	Undirected	2
670	230	36	Undirected	2
671	42	36	Undirected	1
