# Supplementary material for: Structural stability of the evolving developer collaboration network in the OSS community
Source: PLoS One. 2022 Jul 8;17(7):e0270922. doi: 10.1371/journal.pone.0270922 (PMC9269872; doi:10.1371/journal.pone.0270922)
Supplement: S1 Data — (ZIP) [file pone.0270922.s001.zip › data-of-Angular-developers-main/network data/v2_nodes.csv]

	Id	Label	degree	modularity_class	p	z
0	1	brad@designchanged.us	3	1	-0.14142429	-0.24169618
1	2	Codebacca@users.noreply.github.com	2	4	-0.363520405	-0.380885791
2	3	ChrisPearce@users.noreply.github.com	4	1	-0.14142429	-0.24169618
3	4	ajayambre88@gmail.com	2	4	-0.345207034	-0.394752992
4	5	chrisse27@users.noreply.github.com	2	4	-0.363520405	-0.380885791
5	6	karakara@google.com	22	2	0.117750854	0.115215377
6	7	david@midmoapps.com	1	1	-0.14142429	-0.327946631
7	8	scott.wu.hjx@gmail.com	17	2	-0.222034601	2.035107624
8	10	Kai.Ruhnau@live.com	3	4	-0.363520405	-0.367018589
9	11	clshortfuse@gmail.com	6	1	-0.14142429	0.189556076
10	12	jp@poveda.net	1	1	-0.14142429	-0.327946631
11	13	zackarychapple30@gmail.com	4	1	-0.14142429	-0.24169618
12	14	alx+alxhub@alxandria.net	15	4	-0.1803867	0.173802254
13	15	schranz.m@gmail.com	3	4	-0.363520405	-0.367018589
14	16	hiroto.fukui822@gmail.com	1	4	-0.363520405	-0.394752992
15	17	zamula.dmitry@gmail.com	1	0	-0.42555407	-0.486222286
16	18	ashoktamang52@gmail.com	2	1	-0.14142429	-0.29919648
17	20	mathias@raacke.info	2	4	-0.345207034	-0.394752992
18	21	poujanik@gmail.com	1	4	-0.363520405	-0.394752992
19	22	psyrez@gmail.com	1	1	-0.14142429	-0.327946631
20	23	g.kalpakas@hotmail.com	2	1	-0.14142429	-0.212946029
21	24	gion.kunz@gmail.com	1	4	-0.363520405	-0.394752992
22	25	laco0416@gmail.com	12	4	-0.107133218	-0.200612176
23	26	naomitraveller@gmail.com	3	4	-0.345207034	-0.297682584
24	27	btroncone@gmail.com	3	1	-0.14142429	-0.27044633
25	28	github@wassimchegham.com	1	2	-0.371208704	-0.474512617
26	29	hannah@hannahhoward.net	10	2	-0.338058903	-0.435197418
27	30	stephencavaliere@gmail.com	8	1	-0.14142429	-0.011694976
28	31	viks@google.com	7	4	-0.271953552	-0.311549785
29	32	sunghyuk@gmail.com	2	1	-0.14142429	-0.29919648
30	33	luka454@users.noreply.github.com	3	4	-0.345207034	-0.380885791
31	34	ales@f13.cz	2	1	-0.14142429	-0.29919648
32	35	robwormald@gmail.com	23	4	0.204194081	0.035130243
33	36	davideast@users.noreply.github.com	9	1	0.279283263	0.620808332
34	37	cassand@users.noreply.github.com	4	4	-0.345207034	-0.353151388
35	38	jonathandanielmiles@gmail.com	7	2	-0.346346353	-0.454855018
36	39	rokas.brazdzionis@gmail.com	5	1	-0.14142429	-0.155445728
37	40	sswu@google.com	19	0	2.320826586	2.073251829
38	41	jonathankuleff@gmail.com	2	1	-0.14142429	-0.29919648
39	42	kyle.cordes@oasisdigital.com	1	1	-0.14142429	-0.327946631
40	43	studiocam6@yahoo.es	4	1	-0.14142429	0.017055174
41	44	mlaval@amadeus.com	19	4	0.130940599	0.146067852
42	45	andras.ivanyi@gmail.com	2	1	-0.14142429	-0.24169618
43	46	jelbourn@gmail.com	20	1	0.489637039	3.668324275
44	47	abner.silva@gmail.com	1	1	-0.14142429	-0.327946631
45	48	iveysaurrr@gmail.com	5	1	-0.14142429	0.160805926
46	50	mithunster@gmail.com	3	1	-0.14142429	-0.27044633
47	51	mike.ryan52@gmail.com	6	4	-0.290266923	-0.353151388
48	52	rmesserle@google.com	3	1	-0.14142429	-0.212946029
49	53	tapas.friends@gmail.com	1	1	-0.14142429	-0.327946631
50	54	Denis_Davidyuk@hotmail.com	1	1	-0.14142429	-0.327946631
51	55	cnishina@users.noreply.github.com	6	0	-0.367429612	0.248945811
52	56	elad.bezalel@gmail.com	5	1	-0.14142429	-0.069195277
53	57	davidgabrichidze@users.noreply.github.com	4	1	-0.071306365	-0.27044633
54	58	sekib.omazic@gmail.com	2	2	-0.371208704	-0.428644885
55	59	joost-de-vries@users.noreply.github.com	3	4	-0.345207034	-0.380885791
56	60	andrew.howell@virginholidays.com	1	4	-0.363520405	-0.394752992
57	61	suhasdeshpande@users.noreply.github.com	1	1	-0.14142429	-0.327946631
58	62	aashil@aashilpatel.com	1	4	-0.363520405	-0.394752992
59	63	opensrcken@gmail.com	2	4	-0.345207034	-0.394752992
60	64	louied@google.com	1	1	-0.14142429	-0.327946631
61	65	accounts@edd.fm	2	0	-0.42555407	-0.486222286
62	66	justin.appler@gmail.com	1	1	-0.14142429	-0.327946631
63	67	pkozlowski.opensource@gmail.com	14	2	-0.14744755	-0.264831553
64	68	bschlosser@bp-3.com	1	1	-0.14142429	-0.327946631
65	70	philippe.kamdem@gmail.com	5	1	-0.14142429	-0.126695578
66	71	vic.savkin@gmail.com	16	4	-0.088819847	0.783959103
67	72	john.david.dalton@gmail.com	1	0	-0.42555407	-0.513450734
68	75	jacob.fike@gmail.com	1	1	-0.14142429	-0.327946631
69	76	basaratali@gmail.com	4	3	0	0
70	77	ritz078@users.noreply.github.com	2	1	-0.14142429	-0.29919648
71	78	jros@jros.org	2	1	-0.071306365	-0.29919648
72	79	robertsbt@gmail.com	9	4	-0.271953552	-0.145143372
73	80	jan.sture.nielsen@gmail.com	2	1	-0.14142429	-0.24169618
74	81	tom.schoener@haw-hamburg.de	2	4	-0.345207034	-0.394752992
75	82	torgeirh@hotmail.com	6	0	-0.323836268	-0.458993838
76	83	andrei_tserakhau@epam.com	4	2	-0.354633803	-0.441749951
77	85	marco.marche@gnucoop.com	4	1	-0.14142429	-0.184195879
78	86	github@gdi2290.com	9	0	-0.251180695	-0.377308494
79	87	jimitndiaye@gmail.com	1	1	-0.14142429	-0.327946631
80	88	jasonchoimtt@users.noreply.github.com	16	2	-0.11429775	-0.159991021
81	89	middlefloor@gmail.com	18	1	0.910344592	1.425812544
82	90	alexeagle@google.com	32	2	1.18683192	3.208011079
83	91	jkuri88@gmail.com	6	1	-0.14142429	0.132055776
84	92	djarvis@kmbs.konicaminolta.us	1	1	-0.14142429	-0.327946631
85	93	rickyv08@gmail.com	1	1	-0.14142429	-0.327946631
86	94	levente95@gmail.com	4	3	0	0
87	95	crisbeto@users.noreply.github.com	10	1	-0.14142429	0.275806528
88	96	robinboehm@googlemail.com	1	0	-0.42555407	-0.513450734
89	97	oliver.salzburg@gmail.com	2	1	-0.14142429	-0.29919648
90	98	lasse.soberg@gmail.com	1	1	-0.14142429	-0.327946631
91	99	jesselpalmer@gmail.com	5	1	-0.14142429	-0.184195879
92	100	norkunas.tom@gmail.com	1	1	-0.14142429	-0.327946631
93	101	Shyam-Chen@users.noreply.github.com	1	1	-0.14142429	-0.327946631
94	103	matthewdenobrega@users.noreply.github.com	3	1	-0.14142429	-0.184195879
95	104	tbosch1009@gmail.com	37	4	5.057237272	3.155250493
96	105	leibale1998@gmail.com	1	1	-0.14142429	-0.29919648
97	106	nicholson.cody.a@gmail.com	1	2	-0.371208704	-0.474512617
98	107	caleb.amsden@gmail.com	3	4	-0.363520405	-0.367018589
99	108	florian_knop@hotmail.com	1	2	-0.371208704	-0.474512617
100	109	mukesh51@gmail.com	3	1	-0.14142429	-0.27044633
101	110	idirouhab@users.noreply.github.com	2	2	-0.371208704	-0.467960084
102	111	trotyl@qq.com	3	4	-0.363520405	-0.339284187
103	112	matias@yearofmoo.com	32	2	0.747597063	0.331448974
104	113	cedric@ninja-squad.com	3	1	-0.14142429	-0.24169618
105	114	josh@fueledbycaffeine.com	2	1	-0.14142429	-0.24169618
106	115	prabashbala@gmail.com	1	1	-0.14142429	-0.327946631
107	116	cfiloteo@ancestry.com	2	1	-0.14142429	-0.29919648
108	117	pchalin@gmail.com	1	1	-0.14142429	-0.327946631
109	118	ce.roso398@gmail.com	1	1	-0.14142429	-0.327946631
110	119	chris@portfolium.com	1	1	-0.14142429	-0.327946631
111	120	cebor@users.noreply.github.com	2	4	-0.363520405	-0.380885791
112	121	ThomasBurleson@Gmail.com	11	1	-0.14142429	0.304556678
113	122	paulgschwendtner@me.com	25	1	-0.071306365	1.88581495
114	123	bigpig@outlook.com	1	1	-0.14142429	-0.327946631
115	124	robertmesserle@gmail.com	13	1	-0.001188439	1.253311641
116	125	ipritoflex@yandex.ru	1	1	-0.14142429	-0.327946631
117	126	todoubaba@gmail.com	1	4	-0.363520405	-0.394752992
118	127	sjelin@gmail.com	2	0	-0.411022955	-0.486222286
119	128	lynweklm@gmail.com	2	4	-0.363520405	-0.380885791
120	129	misko@hevery.com	39	4	3.299153701	4.583572207
121	130	dloukadakis@users.noreply.github.com	2	4	-0.345207034	-0.394752992
122	131	djparadyme@gmail.com	4	1	-0.14142429	-0.24169618
123	132	florian.lestic@orange.fr	1	4	-0.363520405	-0.394752992
124	133	deast@google.com	2	1	-0.14142429	-0.184195879
125	134	matt@getpattern.com	1	1	-0.14142429	-0.29919648
126	135	damien.cassan@eisti.eu	3	2	-0.371208704	-0.428644885
127	136	avix1000@gmail.com	34	4	1.632636983	2.281616823
128	137	mhamel06@users.noreply.github.com	1	1	-0.14142429	-0.327946631
129	138	filoxo@users.noreply.github.com	2	1	-0.14142429	-0.29919648
130	139	topher@profoundry.us	4	1	-0.14142429	-0.155445728
131	140	martin.maedler@gmail.com	2	1	-0.14142429	-0.212946029
132	141	ipinak@users.noreply.github.com	2	4	-0.363520405	-0.380885791
133	142	joshgerdes@gmail.com	2	4	-0.363520405	-0.380885791
134	143	deerawan@gmail.com	2	1	-0.14142429	-0.29919648
135	144	igor@angularjs.org	45	4	3.372407183	3.834743347
136	146	eagle@post.harvard.edu	20	4	0.405641157	0.159935053
137	147	pnyakoojo.16@gmail.com	3	1	-0.14142429	-0.27044633
138	149	michael.cebrian@gmail.com	1	1	-0.14142429	-0.327946631
139	150	toakak@gmail.com	1	1	-0.14142429	-0.327946631
140	151	vikerman@users.noreply.github.com	13	4	-0.125446588	-0.283815383
141	152	engonenzedavy@yahoo.com	2	4	-0.345207034	-0.394752992
142	153	barryvdh@gmail.com	1	1	-0.14142429	-0.327946631
143	154	jerome@velociter.fr	4	3	0	0
144	155	rachel@willmer.org	3	1	-0.071306365	-0.29919648
145	156	dannybluedesign@gmail.com	3	1	-0.14142429	-0.24169618
146	157	dimitris.loukadakis@gmail.com	3	4	-0.363520405	-0.242213779
147	159	katowulf@google.com	4	1	-0.14142429	-0.069195277
148	160	web@cyrilletuzi.com	2	0	-0.42555407	-0.43176539
149	161	degiorgi@gmail.com	2	1	-0.14142429	-0.29919648
150	162	talonp@gmail.com	2	1	-0.14142429	-0.29919648
151	163	maykelchiche@gmail.com	1	4	-0.363520405	-0.394752992
152	164	kara@users.noreply.github.com	31	1	10.16591076	1.425812544
153	165	nicholas@cartant.com	1	4	-0.363520405	-0.394752992
154	166	emmamens62@gmail.com	1	1	-0.14142429	-0.327946631
155	167	martin@probst.io	24	2	-0.072860499	-0.212411287
156	168	craig.nishina@gmail.com	3	0	-0.396491841	-0.241166254
157	169	jean-merelis@users.noreply.github.com	4	1	-0.071306365	-0.212946029
158	171	chuckj@google.com	19	4	1.101549237	0.673021494
159	172	adrien.crivelli@gmail.com	1	1	-0.14142429	-0.327946631
160	173	shairez@users.noreply.github.com	1	1	-0.14142429	-0.327946631
161	175	johnlindquist@gmail.com	1	4	-0.363520405	-0.394752992
162	177	filipematossilva@gmail.com	26	1	-0.001188439	3.380822771
163	178	mgechev@gmail.com	6	1	-0.071306365	-0.184195879
164	179	jasonchoi@google.com	19	4	1.211429461	0.714623097
165	180	anechytailov@gmail.com	3	2	-0.371208704	-0.454855018
166	181	leone@spideo.tv	4	1	-0.14142429	-0.24169618
167	182	mmrath@gmail.com	3	1	-0.14142429	-0.155445728
168	183	jelbourn@google.com	6	1	-0.071306365	-0.011694976
169	184	kwasiamantin@gmail.com	1	1	-0.14142429	-0.327946631
170	185	crisbeto@abv.bg	13	1	-0.14142429	0.822059385
171	187	fangiotophia@gmail.com	9	1	-0.14142429	0.390807129
172	188	josephperrott@gmail.com	3	1	-0.14142429	-0.184195879
173	189	sean.larkin@cuw.edu	7	1	-0.14142429	0.304556678
174	190	paulgschwendtner@gmail.com	11	1	-0.14142429	0.189556076
175	191	peter.blazejewicz@gmail.com	3	1	-0.14142429	-0.27044633
176	192	nhydock@users.noreply.github.com	2	4	-0.326893664	-0.380885791
177	193	bjornson@stanford.edu	3	1	-0.001188439	-0.327946631
178	194	asnowwolf@gmail.com	1	2	-0.371208704	-0.467960084
179	195	aciccarello@users.noreply.github.com	1	1	-0.14142429	-0.327946631
180	196	wojtek.kwiatek@gmail.com	3	0	-0.42555407	-0.43176539
181	197	amcdaniel2@gmail.com	2	4	-0.363520405	-0.380885791
182	198	mbrocchi@gmail.com	15	1	-0.14142429	1.943315251
183	199	victor@suumit.com	52	2	4.336062968	2.231683622
184	200	christoph.hoeller@googlemail.com	2	4	-0.363520405	-0.380885791
185	201	zcwang@thoughtworks.com	5	4	-0.326893664	-0.339284187
186	202	chalin@users.noreply.github.com	8	4	-0.235326811	-0.172877774
187	203	me@julianmotz.com	2	4	-0.363520405	-0.380885791
188	204	aaronhartwig7@gmail.com	2	1	-0.14142429	-0.29919648
189	205	david.enke@zalari.de	1	1	-0.14142429	-0.327946631
190	206	ivangabriele@users.noreply.github.com	2	4	-0.345207034	-0.394752992
191	207	sarun.intaralawan@gmail.com	5	1	-0.14142429	-0.184195879
192	208	ggranum@users.noreply.github.com	1	1	-0.14142429	-0.327946631
193	209	sendilkumarn@live.com	4	1	-0.14142429	-0.184195879
194	210	valery.vs.va@gmail.com	1	1	-0.14142429	-0.327946631
195	211	tychogrouwstra@gmail.com	2	4	-0.326893664	-0.380885791
196	212	abdz.abbas@gmail.com	4	3	0	0
197	213	connect@247grad.de	1	1	-0.14142429	-0.327946631
198	214	bnenning@gmail.com	2	1	-0.14142429	-0.27044633
199	215	Elad.bezalel@gmail.com	5	1	-0.14142429	-0.126695578
200	216	Philippe@Philippes-MacBook-Pro.local	4	1	-0.14142429	-0.24169618
201	217	marcy.sutton@deque.com	2	1	-0.14142429	-0.27044633
202	218	Foxandxss@gmail.com	4	4	-0.363520405	-0.283815383
203	219	terrawheat@gmail.com	4	2	-0.362921253	-0.435197418
204	220	hans@hansl.ca	58	1	3.224236134	8.35459879
205	221	stephen.fluin@gmail.com	9	4	-0.326893664	-0.311549785
206	222	heathkit@gmail.com	5	4	-0.253640182	-0.256080981
207	223	kalpakas.g@gmail.com	3	1	-0.14142429	-0.27044633
208	224	guenter@gzoechbauer.com	1	2	-0.371208704	-0.474512617
209	225	ju.ralph@gmail.com	30	0	2.393482159	2.536135445
210	226	mattwindwer@gmail.com	1	2	-0.371208704	-0.474512617
211	227	blacklockjames@gmail.com	1	4	-0.363520405	-0.380885791
212	229	jakegarelick@gmail.com	1	2	-0.371208704	-0.474512617
213	230	redian@users.noreply.github.com	1	1	-0.14142429	-0.29919648
214	231	iminar@google.com	16	4	-0.033879735	0.492747879
215	233	shlomiasaf@gmail.com	9	2	-0.346346353	-0.422092351
216	234	sensenichm91@gmail.com	3	1	-0.14142429	-0.27044633
217	235	mirkomollik@gmx.de	2	1	-0.14142429	-0.29919648
218	236	laskoviymishka@gmail.com	4	0	-0.411022955	-0.43176539
219	237	jayantyadav202@gmail.com	1	1	-0.14142429	-0.327946631
