# Supplementary material for: Structural stability of the evolving developer collaboration network in the OSS community
Source: PLoS One. 2022 Jul 8;17(7):e0270922. doi: 10.1371/journal.pone.0270922 (PMC9269872; doi:10.1371/journal.pone.0270922)
Supplement: S1 Data — (ZIP) [file pone.0270922.s001.zip › data-of-Angular-developers-main/network data/v4_edges.csv]

	Source	Target	Type	Weight
0	173	99	Undirected	3
1	235	99	Undirected	2
2	211	99	Undirected	1
3	62	132	Undirected	16
4	62	99	Undirected	5
5	99	179	Undirected	17
6	99	290	Undirected	1
7	99	142	Undirected	1
8	99	249	Undirected	5
9	179	290	Undirected	2
10	179	142	Undirected	1
11	179	249	Undirected	13
12	290	142	Undirected	1
13	290	249	Undirected	5
14	142	249	Undirected	1
15	99	292	Undirected	1
16	99	227	Undirected	2
17	179	292	Undirected	21
18	179	227	Undirected	1
19	292	227	Undirected	1
20	99	39	Undirected	1
21	39	179	Undirected	1
22	281	179	Undirected	23
23	281	62	Undirected	24
24	62	179	Undirected	17
25	281	292	Undirected	4
26	133	143	Undirected	43
27	133	161	Undirected	80
28	133	290	Undirected	4
29	290	161	Undirected	9
30	133	249	Undirected	107
31	161	249	Undirected	66
32	133	183	Undirected	15
33	161	143	Undirected	19
34	133	90	Undirected	3
35	90	161	Undirected	1
36	281	161	Undirected	3
37	281	204	Undirected	1
38	161	204	Undirected	8
39	208	292	Undirected	3
40	208	179	Undirected	10
41	161	183	Undirected	11
42	161	208	Undirected	29
43	62	292	Undirected	4
44	292	39	Undirected	1
45	251	162	Undirected	3
46	248	150	Undirected	29
47	248	142	Undirected	1
48	142	150	Undirected	2
49	142	162	Undirected	5
50	150	162	Undirected	4
51	251	150	Undirected	3
52	251	170	Undirected	1
53	251	142	Undirected	1
54	241	39	Undirected	2
55	151	248	Undirected	1
56	210	162	Undirected	1
57	40	213	Undirected	1
58	40	142	Undirected	1
59	213	142	Undirected	5
60	272	42	Undirected	2
61	141	176	Undirected	1
62	141	267	Undirected	1
63	176	267	Undirected	1
64	17	287	Undirected	1
65	17	267	Undirected	1
66	287	267	Undirected	1
67	171	267	Undirected	1
68	267	155	Undirected	2
69	267	118	Undirected	1
70	255	116	Undirected	2
71	138	116	Undirected	20
72	255	41	Undirected	1
73	116	41	Undirected	17
74	200	116	Undirected	21
75	214	116	Undirected	28
76	200	9	Undirected	15
77	214	236	Undirected	28
78	236	41	Undirected	7
79	116	236	Undirected	45
80	24	171	Undirected	1
81	18	99	Undirected	5
82	18	249	Undirected	14
83	18	179	Undirected	5
84	18	208	Undirected	2
85	249	208	Undirected	107
86	99	208	Undirected	23
87	18	161	Undirected	14
88	161	173	Undirected	11
89	161	275	Undirected	1
90	275	249	Undirected	1
91	173	290	Undirected	1
92	173	249	Undirected	1
93	161	39	Undirected	3
94	161	44	Undirected	1
95	161	160	Undirected	3
96	160	143	Undirected	1
97	161	146	Undirected	4
98	208	146	Undirected	1
99	208	133	Undirected	85
100	146	133	Undirected	1
101	161	167	Undirected	1
102	16	62	Undirected	13
103	177	179	Undirected	1
104	292	249	Undirected	1
105	9	208	Undirected	1
106	32	99	Undirected	1
107	213	272	Undirected	104
108	104	272	Undirected	1
109	104	213	Undirected	1
110	106	63	Undirected	1
111	106	129	Undirected	1
112	106	252	Undirected	1
113	106	213	Undirected	1
114	63	129	Undirected	1
115	63	252	Undirected	1
116	63	213	Undirected	1
117	129	252	Undirected	1
118	129	213	Undirected	1
119	252	213	Undirected	1
120	222	36	Undirected	1
121	213	248	Undirected	46
122	213	150	Undirected	27
123	272	36	Undirected	1
124	58	116	Undirected	49
125	58	236	Undirected	35
126	58	137	Undirected	1
127	116	137	Undirected	1
128	236	137	Undirected	1
129	257	227	Undirected	3
130	257	208	Undirected	1
131	227	208	Undirected	5
132	257	249	Undirected	2
133	143	227	Undirected	6
134	183	143	Undirected	4
135	133	18	Undirected	11
136	183	18	Undirected	14
137	290	183	Undirected	1
138	290	143	Undirected	5
139	290	248	Undirected	1
140	290	292	Undirected	1
141	248	292	Undirected	1
142	248	179	Undirected	1
143	133	292	Undirected	5
144	249	281	Undirected	1
145	208	183	Undirected	5
146	227	133	Undirected	2
147	281	143	Undirected	1
148	143	208	Undirected	4
149	253	272	Undirected	3
150	253	53	Undirected	1
151	253	213	Undirected	2
152	272	53	Undirected	27
153	53	213	Undirected	21
154	253	264	Undirected	1
155	272	264	Undirected	2
156	213	162	Undirected	8
157	38	19	Undirected	1
158	38	213	Undirected	1
159	38	248	Undirected	1
160	19	213	Undirected	1
161	19	248	Undirected	1
162	123	272	Undirected	1
163	123	150	Undirected	1
164	123	213	Undirected	1
165	272	150	Undirected	34
166	107	213	Undirected	1
167	107	248	Undirected	1
168	219	213	Undirected	1
169	56	164	Undirected	1
170	56	248	Undirected	3
171	56	272	Undirected	1
172	56	150	Undirected	1
173	56	213	Undirected	1
174	164	248	Undirected	1
175	164	272	Undirected	6
176	164	150	Undirected	1
177	164	213	Undirected	5
178	248	272	Undirected	51
179	53	248	Undirected	2
180	188	162	Undirected	1
181	248	162	Undirected	10
182	272	162	Undirected	13
183	272	231	Undirected	1
184	272	217	Undirected	2
185	150	217	Undirected	1
186	213	88	Undirected	2
187	150	88	Undirected	2
188	88	162	Undirected	1
189	272	88	Undirected	1
190	206	213	Undirected	1
191	214	138	Undirected	6
192	138	236	Undirected	19
193	236	200	Undirected	17
194	200	243	Undirected	1
195	138	41	Undirected	1
196	270	179	Undirected	2
197	270	281	Undirected	2
198	270	132	Undirected	1
199	270	62	Undirected	2
200	270	18	Undirected	2
201	179	132	Undirected	1
202	281	132	Undirected	2
203	281	18	Undirected	2
204	132	18	Undirected	1
205	62	18	Undirected	5
206	161	257	Undirected	2
207	161	227	Undirected	3
208	18	37	Undirected	4
209	18	216	Undirected	2
210	37	183	Undirected	2
211	37	216	Undirected	1
212	183	216	Undirected	4
213	37	181	Undirected	2
214	37	133	Undirected	2
215	37	208	Undirected	1
216	37	99	Undirected	1
217	133	73	Undirected	11
218	208	73	Undirected	3
219	133	62	Undirected	16
220	208	62	Undirected	17
221	133	99	Undirected	3
222	290	208	Undirected	2
223	133	257	Undirected	1
224	249	183	Undirected	13
225	249	216	Undirected	1
226	16	132	Undirected	5
227	73	249	Undirected	1
228	36	150	Undirected	5
229	36	248	Undirected	2
230	248	39	Undirected	1
231	39	56	Undirected	1
232	266	214	Undirected	1
233	117	138	Undirected	1
234	117	236	Undirected	1
235	274	200	Undirected	2
236	274	116	Undirected	2
237	236	255	Undirected	1
238	138	94	Undirected	1
239	24	116	Undirected	1
240	24	75	Undirected	1
241	116	75	Undirected	1
242	81	138	Undirected	1
243	255	214	Undirected	1
244	116	61	Undirected	3
245	57	133	Undirected	2
246	249	168	Undirected	19
247	168	208	Undirected	7
248	132	249	Undirected	1
249	132	44	Undirected	12
250	150	293	Undirected	2
251	213	293	Undirected	2
252	248	293	Undirected	1
253	150	135	Undirected	1
254	213	135	Undirected	1
255	272	135	Undirected	1
256	251	248	Undirected	1
257	251	213	Undirected	5
258	251	272	Undirected	10
259	213	128	Undirected	1
260	248	128	Undirected	1
261	36	162	Undirected	1
262	272	293	Undirected	2
263	150	128	Undirected	1
264	76	248	Undirected	1
265	76	213	Undirected	1
266	173	52	Undirected	1
267	37	161	Undirected	2
268	37	110	Undirected	3
269	161	110	Undirected	5
270	281	181	Undirected	2
271	132	161	Undirected	1
272	132	181	Undirected	1
273	161	181	Undirected	7
274	62	161	Undirected	2
275	133	110	Undirected	2
276	251	53	Undirected	3
277	251	13	Undirected	1
278	13	272	Undirected	8
279	98	272	Undirected	1
280	119	248	Undirected	1
281	209	272	Undirected	1
282	13	248	Undirected	2
283	13	213	Undirected	2
284	272	254	Undirected	2
285	53	254	Undirected	3
286	296	272	Undirected	1
287	213	254	Undirected	1
288	53	162	Undirected	1
289	200	155	Undirected	1
290	155	9	Undirected	1
291	67	278	Undirected	7
292	159	278	Undirected	9
293	236	81	Undirected	4
294	4	214	Undirected	1
295	116	81	Undirected	2
296	179	161	Undirected	41
297	18	110	Undirected	6
298	110	249	Undirected	11
299	62	249	Undirected	5
300	133	215	Undirected	1
301	133	173	Undirected	3
302	110	281	Undirected	5
303	110	181	Undirected	8
304	110	216	Undirected	2
305	73	215	Undirected	1
306	35	248	Undirected	1
307	35	217	Undirected	1
308	35	5	Undirected	1
309	248	217	Undirected	4
310	248	5	Undirected	1
311	217	5	Undirected	1
312	251	64	Undirected	2
313	272	64	Undirected	3
314	213	64	Undirected	2
315	64	53	Undirected	3
316	251	23	Undirected	1
317	213	23	Undirected	2
318	132	213	Undirected	2
319	132	272	Undirected	1
320	132	162	Undirected	1
321	132	248	Undirected	1
322	213	14	Undirected	1
323	14	272	Undirected	1
324	248	241	Undirected	1
325	248	23	Undirected	1
326	150	53	Undirected	1
327	105	213	Undirected	1
328	195	64	Undirected	2
329	272	195	Undirected	1
330	195	53	Undirected	1
331	18	162	Undirected	1
332	18	150	Undirected	1
333	18	272	Undirected	6
334	23	272	Undirected	1
335	272	241	Undirected	1
336	241	53	Undirected	1
337	159	67	Undirected	12
338	214	200	Undirected	8
339	214	189	Undirected	1
340	200	189	Undirected	1
341	185	214	Undirected	1
342	65	200	Undirected	1
343	214	41	Undirected	5
344	116	237	Undirected	1
345	237	214	Undirected	1
346	249	27	Undirected	1
347	249	57	Undirected	5
348	143	249	Undirected	12
349	143	179	Undirected	9
350	84	15	Undirected	1
351	249	169	Undirected	1
352	208	169	Undirected	1
353	272	134	Undirected	2
354	272	152	Undirected	1
355	134	152	Undirected	1
356	53	107	Undirected	1
357	281	236	Undirected	1
358	58	200	Undirected	18
359	58	268	Undirected	2
360	268	200	Undirected	1
361	268	236	Undirected	1
362	58	284	Undirected	1
363	9	101	Undirected	1
364	99	281	Undirected	1
365	99	143	Undirected	11
366	99	110	Undirected	27
367	143	110	Undirected	1
368	99	181	Undirected	6
369	99	161	Undirected	6
370	99	291	Undirected	4
371	249	291	Undirected	3
372	249	181	Undirected	40
373	110	291	Undirected	4
374	110	62	Undirected	14
375	291	181	Undirected	3
376	291	62	Undirected	3
377	181	62	Undirected	3
378	110	179	Undirected	4
379	291	179	Undirected	1
380	291	18	Undirected	1
381	179	181	Undirected	1
382	181	18	Undirected	1
383	99	57	Undirected	1
384	110	57	Undirected	1
385	99	72	Undirected	1
386	110	72	Undirected	3
387	291	72	Undirected	2
388	143	173	Undirected	1
389	110	299	Undirected	1
390	299	179	Undirected	1
391	161	126	Undirected	2
392	173	126	Undirected	1
393	161	218	Undirected	1
394	173	218	Undirected	1
395	208	126	Undirected	1
396	126	227	Undirected	1
397	110	208	Undirected	4
398	173	111	Undirected	1
399	3	179	Undirected	1
400	3	18	Undirected	1
401	281	44	Undirected	12
402	44	179	Undirected	3
403	179	193	Undirected	3
404	179	133	Undirected	14
405	213	280	Undirected	1
406	53	280	Undirected	1
407	213	217	Undirected	4
408	248	157	Undirected	1
409	157	213	Undirected	1
410	200	109	Undirected	1
411	267	236	Undirected	2
412	267	114	Undirected	1
413	236	114	Undirected	1
414	267	138	Undirected	3
415	267	58	Undirected	3
416	138	58	Undirected	9
417	177	138	Undirected	1
418	208	247	Undirected	1
419	168	247	Undirected	1
420	133	186	Undirected	5
421	73	186	Undirected	8
422	186	208	Undirected	1
423	186	62	Undirected	1
424	186	261	Undirected	1
425	62	261	Undirected	1
426	82	272	Undirected	2
427	82	18	Undirected	2
428	272	220	Undirected	2
429	196	213	Undirected	1
430	236	115	Undirected	1
431	116	1	Undirected	7
432	33	214	Undirected	1
433	33	138	Undirected	3
434	201	138	Undirected	1
435	124	15	Undirected	1
436	15	161	Undirected	9
437	15	126	Undirected	1
438	202	161	Undirected	2
439	15	133	Undirected	2
440	161	86	Undirected	2
441	133	86	Undirected	1
442	86	249	Undirected	1
443	15	249	Undirected	11
444	53	142	Undirected	1
445	213	21	Undirected	4
446	213	29	Undirected	1
447	213	230	Undirected	1
448	21	29	Undirected	1
449	21	230	Undirected	1
450	29	230	Undirected	1
451	1	58	Undirected	1
452	159	286	Undirected	1
453	286	67	Undirected	20
454	129	110	Undirected	3
455	129	161	Undirected	1
456	281	59	Undirected	1
457	161	282	Undirected	1
458	282	281	Undirected	1
459	60	164	Undirected	1
460	60	131	Undirected	1
461	60	126	Undirected	1
462	164	131	Undirected	1
463	164	126	Undirected	1
464	131	126	Undirected	1
465	272	279	Undirected	1
466	272	6	Undirected	1
467	213	6	Undirected	3
468	217	6	Undirected	1
469	217	53	Undirected	1
470	6	53	Undirected	1
471	213	178	Undirected	1
472	256	7	Undirected	2
473	256	178	Undirected	2
474	7	178	Undirected	2
475	256	131	Undirected	1
476	7	131	Undirected	1
477	131	178	Undirected	1
478	213	152	Undirected	1
479	236	2	Undirected	1
480	116	50	Undirected	1
481	109	163	Undirected	1
482	143	73	Undirected	1
483	143	15	Undirected	1
484	15	73	Undirected	2
485	226	179	Undirected	2
486	226	249	Undirected	1
487	226	272	Undirected	1
488	208	272	Undirected	3
489	133	272	Undirected	6
490	249	272	Undirected	13
491	228	208	Undirected	1
492	228	73	Undirected	1
493	228	57	Undirected	1
494	73	57	Undirected	2
495	57	208	Undirected	1
496	57	15	Undirected	2
497	57	147	Undirected	1
498	147	15	Undirected	1
499	161	84	Undirected	1
500	272	95	Undirected	4
501	278	102	Undirected	1
502	225	267	Undirected	1
503	20	58	Undirected	1
504	200	267	Undirected	1
505	58	171	Undirected	7
506	171	116	Undirected	6
507	15	55	Undirected	2
508	249	55	Undirected	1
509	15	10	Undirected	1
510	249	122	Undirected	1
511	276	18	Undirected	1
512	276	234	Undirected	1
513	18	234	Undirected	1
514	67	272	Undirected	1
515	213	30	Undirected	1
516	272	30	Undirected	1
517	213	85	Undirected	4
518	272	85	Undirected	2
519	130	272	Undirected	1
520	297	56	Undirected	1
521	207	272	Undirected	1
522	272	103	Undirected	1
523	236	156	Undirected	1
524	236	298	Undirected	1
525	156	298	Undirected	2
526	67	205	Undirected	8
527	214	108	Undirected	2
528	116	108	Undirected	3
529	138	200	Undirected	7
530	180	58	Undirected	4
531	169	213	Undirected	1
532	208	15	Undirected	1
533	159	205	Undirected	1
534	58	172	Undirected	1
535	58	242	Undirected	1
536	172	236	Undirected	1
537	172	242	Undirected	1
538	236	242	Undirected	1
539	58	108	Undirected	2
540	236	108	Undirected	1
541	225	58	Undirected	1
542	269	58	Undirected	1
543	58	214	Undirected	14
544	242	41	Undirected	1
545	116	267	Undirected	5
546	41	267	Undirected	1
547	267	214	Undirected	1
548	62	168	Undirected	1
549	249	90	Undirected	4
550	90	168	Undirected	21
551	292	18	Undirected	1
552	208	90	Undirected	1
553	18	90	Undirected	1
554	272	87	Undirected	3
555	288	213	Undirected	2
556	87	215	Undirected	1
557	41	58	Undirected	8
558	236	171	Undirected	6
559	58	34	Undirected	2
560	34	138	Undirected	2
561	214	153	Undirected	1
562	225	171	Undirected	1
563	233	120	Undirected	1
564	233	101	Undirected	1
565	258	168	Undirected	2
566	233	179	Undirected	2
567	77	133	Undirected	2
568	168	225	Undirected	1
569	249	66	Undirected	1
570	190	213	Undirected	1
571	190	148	Undirected	1
572	213	148	Undirected	1
573	47	272	Undirected	1
574	272	44	Undirected	1
575	215	213	Undirected	1
576	226	80	Undirected	2
577	116	12	Undirected	2
578	61	58	Undirected	2
579	61	200	Undirected	1
580	41	200	Undirected	2
581	243	41	Undirected	1
582	243	58	Undirected	1
583	243	187	Undirected	1
584	41	187	Undirected	4
585	58	187	Undirected	1
586	68	138	Undirected	2
587	68	247	Undirected	2
588	138	247	Undirected	2
589	68	58	Undirected	1
590	247	58	Undirected	2
591	295	161	Undirected	1
592	144	90	Undirected	1
593	200	179	Undirected	9
594	179	9	Undirected	2
595	96	133	Undirected	1
596	96	249	Undirected	1
597	96	168	Undirected	1
598	96	90	Undirected	1
599	133	168	Undirected	3
600	204	133	Undirected	5
601	204	181	Undirected	1
602	90	179	Undirected	2
603	179	168	Undirected	6
604	168	161	Undirected	4
605	57	161	Undirected	3
606	155	272	Undirected	1
607	155	158	Undirected	1
608	158	136	Undirected	2
609	272	267	Undirected	2
610	158	116	Undirected	6
611	200	272	Undirected	33
612	45	58	Undirected	1
613	158	272	Undirected	1
614	62	154	Undirected	4
615	154	133	Undirected	1
616	147	249	Undirected	1
617	168	157	Undirected	2
618	90	157	Undirected	2
619	133	84	Undirected	8
620	143	181	Undirected	12
621	273	22	Undirected	1
622	278	22	Undirected	2
623	138	272	Undirected	3
624	214	262	Undirected	2
625	78	168	Undirected	1
626	133	44	Undirected	1
627	44	143	Undirected	1
628	292	161	Undirected	3
629	25	57	Undirected	1
630	179	184	Undirected	1
631	184	249	Undirected	1
632	133	181	Undirected	3
633	133	112	Undirected	2
634	133	29	Undirected	1
635	200	249	Undirected	5
636	168	144	Undirected	1
637	285	249	Undirected	1
638	84	143	Undirected	1
639	272	238	Undirected	5
640	272	260	Undirected	1
641	248	238	Undirected	1
642	248	260	Undirected	1
643	238	260	Undirected	1
644	213	145	Undirected	1
645	213	260	Undirected	2
646	142	260	Undirected	1
647	240	158	Undirected	1
648	281	158	Undirected	1
649	301	116	Undirected	1
650	158	70	Undirected	1
651	267	158	Undirected	1
652	286	205	Undirected	5
653	286	278	Undirected	1
654	205	278	Undirected	2
655	45	200	Undirected	1
656	58	97	Undirected	3
657	133	233	Undirected	40
658	233	208	Undirected	18
659	110	233	Undirected	3
660	168	233	Undirected	4
661	233	90	Undirected	4
662	168	15	Undirected	7
663	90	15	Undirected	7
664	233	15	Undirected	12
665	62	233	Undirected	2
666	62	159	Undirected	1
667	159	233	Undirected	1
668	143	233	Undirected	19
669	245	233	Undirected	5
670	181	233	Undirected	4
671	181	208	Undirected	5
672	233	249	Undirected	34
673	143	168	Undirected	2
674	233	289	Undirected	1
675	289	15	Undirected	2
676	233	84	Undirected	2
677	233	157	Undirected	1
678	71	15	Undirected	1
679	294	213	Undirected	1
680	297	272	Undirected	1
681	272	48	Undirected	1
682	174	272	Undirected	1
683	232	58	Undirected	4
684	58	43	Undirected	2
685	91	181	Undirected	2
686	121	179	Undirected	2
687	121	208	Undirected	1
688	84	181	Undirected	2
689	192	272	Undirected	1
690	47	23	Undirected	1
691	149	272	Undirected	1
692	26	90	Undirected	1
693	249	300	Undirected	2
694	147	62	Undirected	1
695	113	133	Undirected	1
696	168	203	Undirected	1
697	203	90	Undirected	1
698	249	51	Undirected	1
699	15	51	Undirected	2
700	249	199	Undirected	2
701	249	84	Undirected	5
702	199	84	Undirected	2
703	121	281	Undirected	1
704	249	204	Undirected	1
705	15	142	Undirected	1
706	51	142	Undirected	1
707	89	92	Undirected	1
708	89	213	Undirected	1
709	92	213	Undirected	1
710	18	213	Undirected	4
711	49	213	Undirected	2
712	221	116	Undirected	2
713	140	236	Undirected	1
714	236	155	Undirected	1
715	194	58	Undirected	1
716	249	166	Undirected	1
717	11	84	Undirected	1
718	193	8	Undirected	1
719	191	213	Undirected	5
720	191	85	Undirected	2
721	191	74	Undirected	1
722	213	74	Undirected	1
723	54	60	Undirected	1
724	54	213	Undirected	1
725	60	213	Undirected	1
726	197	248	Undirected	1
727	60	23	Undirected	1
728	197	213	Undirected	1
729	8	181	Undirected	1
730	8	161	Undirected	1
731	181	57	Undirected	3
732	57	143	Undirected	2
733	181	292	Undirected	1
734	181	165	Undirected	1
735	181	246	Undirected	1
736	246	161	Undirected	1
737	29	292	Undirected	1
738	29	179	Undirected	1
739	36	238	Undirected	1
740	79	248	Undirected	1
741	238	213	Undirected	2
742	272	182	Undirected	1
743	83	236	Undirected	1
744	58	272	Undirected	12
745	232	272	Undirected	3
746	236	272	Undirected	1
747	249	175	Undirected	6
748	249	9	Undirected	1
749	9	175	Undirected	1
750	168	110	Undirected	7
751	84	179	Undirected	1
752	259	133	Undirected	1
753	224	272	Undirected	1
754	224	213	Undirected	1
755	47	239	Undirected	1
756	47	31	Undirected	1
757	47	213	Undirected	1
758	239	31	Undirected	1
759	239	213	Undirected	1
760	31	213	Undirected	1
761	236	12	Undirected	1
762	191	58	Undirected	1
763	127	58	Undirected	1
764	97	211	Undirected	1
