# Supplementary material for: Structural stability of the evolving developer collaboration network in the OSS community
Source: PLoS One. 2022 Jul 8;17(7):e0270922. doi: 10.1371/journal.pone.0270922 (PMC9269872; doi:10.1371/journal.pone.0270922)
Supplement: S1 Data — (ZIP) [file pone.0270922.s001.zip › data-of-Angular-developers-main/network data/v4_nodes.csv]

	Id	Label	degree	modularity_class	p	z
0	1	brad@designchanged.us	2	2	-0.199918952	-0.181759928
1	2	Codebacca@users.noreply.github.com	1	2	-0.199918952	-0.348695465
2	3	ptrzyna@users.noreply.github.com	2	3	-0.392726881	-0.576426969
3	4	NColey@users.noreply.github.com	1	2	-0.199918952	-0.348695465
4	5	wno-github@tmtowtdi.com	3	4	-0.154598877	-0.23550031
5	6	vdc.louis@gmail.com	4	4	-0.154598877	-0.174379764
6	7	austingreenkansas@gmail.com	3	0	-0.706607134	0.4995005
7	8	chrisse27@users.noreply.github.com	3	3	-0.354269946	-0.576426969
8	9	karakara@google.com	7	2	0.68067643	0.032871476
9	10	robert.maxime@gmail.com	1	5	-0.368333202	-0.377180587
10	11	connorwyatt1@gmail.com	1	5	-0.368333202	-0.377180587
11	12	clshortfuse@gmail.com	2	2	-0.199918952	-0.300999598
12	13	m.goleb@gmail.com	4	4	-0.154598877	-0.031765158
13	14	barman.rajdeep@gmail.com	2	4	-0.154598877	-0.255873825
14	15	Dzmitry_Shylovich@epam.com	20	5	-0.302625521	0.343004936
15	16	sjtrimble@gmail.com	2	3	-0.431183815	0.006231643
16	17	alejandroSuch@users.noreply.github.com	2	2	-0.199918952	-0.324847532
17	18	alx+alxhub@alxandria.net	26	5	2.457097117	0.331925159
18	19	saverett@users.noreply.github.com	3	4	-0.154598877	-0.23550031
19	20	tim@timvdalen.nl	1	2	-0.199918952	-0.348695465
20	21	3dslayer@gmail.com	3	4	-0.046495903	-0.194753279
21	22	thorn.mailbox@gmail.com	2	1	-0.503339619	-0.912322878
22	23	catull@users.noreply.github.com	6	4	-0.154598877	-0.154006249
23	24	leo6104@hanyang.ac.kr	3	2	-0.199918952	-0.300999598
24	25	poujanik@gmail.com	1	5	-0.368333202	-0.377180587
25	26	seemann@mseemann.de	1	5	-0.368333202	-0.377180587
26	27	gion.kunz@gmail.com	1	5	-0.368333202	-0.377180587
27	29	laco0416@gmail.com	6	3	-0.277356076	-0.542152933
28	30	jojo.rudolph@gmail.com	2	4	-0.154598877	-0.255873825
29	31	btroncone@gmail.com	3	4	-0.154598877	-0.23550031
30	32	stanimira.vlaeva@gmail.com	1	3	-0.431183815	-0.576426969
31	33	eric.jimenez.dev@gmail.com	2	2	-0.199918952	-0.277151664
32	34	ianjoneill@users.noreply.github.com	2	2	-0.199918952	-0.277151664
33	35	dmytroy@backbase.com	3	4	-0.154598877	-0.23550031
34	36	stephencavaliere@gmail.com	6	4	-0.154598877	-0.072512188
35	37	viks@google.com	9	5	-0.105502475	-0.233143483
36	38	contact@benjamincabanes.com	3	4	-0.154598877	-0.23550031
37	39	olivier.combe@gmail.com	7	4	0.494018968	-0.215126795
38	40	mullinsrl@gmail.com	2	4	-0.154598877	-0.255873825
39	41	yuan.gao.tina@gmail.com	11	2	-0.199918952	0.772157426
40	42	xiaoyu.zhai@hotmail.com	1	4	-0.154598877	-0.255873825
41	43	git@chauncey.io	1	2	-0.199918952	-0.324847532
42	44	robwormald@gmail.com	7	3	-0.277356076	0.314697967
43	45	ales@f13.cz	2	2	-0.199918952	-0.324847532
44	47	rokas.brazdzionis@gmail.com	5	4	-0.154598877	-0.194753279
45	48	antonybudianto@gmail.com	1	4	-0.154598877	-0.27624734
46	49	sbaramov@gmail.com	1	4	-0.154598877	-0.255873825
47	50	ladyleet@users.noreply.github.com	1	2	-0.199918952	-0.348695465
48	51	Fank@users.noreply.github.com	3	5	-0.302625521	-0.355021033
49	52	jwj0831@gmail.com	1	5	-0.368333202	-0.377180587
50	53	clydin@users.noreply.github.com	16	4	-0.154598877	1.109151692
51	54	jstewart@onshift.com	2	4	-0.154598877	-0.255873825
52	55	JoniJnm@users.noreply.github.com	2	5	-0.368333202	-0.355021033
53	56	johnpapa@users.noreply.github.com	7	4	-0.154598877	-0.113259219
54	57	mlaval@amadeus.com	13	5	-0.236917839	-0.133425487
55	58	jelbourn@gmail.com	33	2	2.089629041	3.920084697
56	59	tcoz@tcoz.com	1	3	-0.431183815	-0.576426969
57	60	catull@gmail.com	6	4	0.061607071	-0.215126795
58	61	thomasjshafer@gmail.com	3	2	-0.199918952	-0.229455796
59	62	pete@bacondarwin.com	22	3	1.645490669	2.919524704
60	63	rasonlee@gmail.com	4	3	-0.392726881	-0.507878897
61	64	saintscott119@gmail.com	5	4	-0.154598877	-0.052138673
62	65	me@asherfoster.com	1	2	-0.199918952	-0.348695465
63	66	btrigueiro@gmail.com	1	5	-0.368333202	-0.377180587
64	67	cnishina@users.noreply.github.com	5	1	0.838899364	1.856105166
65	68	mike.ryan52@gmail.com	3	2	-0.199918952	-0.25330373
66	70	Denis_Davidyuk@hotmail.com	1	2	-0.199918952	-0.348695465
67	71	ferhat@gmail.com	1	5	-0.368333202	-0.377180587
68	72	igor.onyshchenko@gmail.com	3	3	-0.431183815	-0.405056789
69	73	bowen1897@gmail.com	9	5	-0.302625521	-0.066946823
70	74	sergeysolonko@gmail.com	2	4	-0.154598877	-0.255873825
71	75	marshall007@mac.com	2	2	-0.199918952	-0.324847532
72	76	Zerogiven@users.noreply.github.com	2	4	-0.154598877	-0.255873825
73	77	voithos@google.com	1	5	-0.368333202	-0.36610081
74	78	andrew.howell@virginholidays.com	1	5	-0.368333202	-0.377180587
75	79	suhasdeshpande@users.noreply.github.com	1	4	-0.154598877	-0.27624734
76	80	louied@google.com	1	3	-0.431183815	-0.542152933
77	81	raven.avalon@rangle.io	3	2	-0.199918952	-0.205607862
78	82	marc.brookman@gmail.com	2	4	0.061607071	-0.255873825
79	83	justin.appler@gmail.com	1	2	-0.199918952	-0.348695465
80	84	pkozlowski.opensource@gmail.com	10	5	-0.302625521	-0.133425487
81	85	karlsson.kristofer@gmail.com	3	4	-0.154598877	-0.133632734
82	86	tsuyoshi.ito.2006@gmail.com	3	5	-0.368333202	-0.343941255
83	87	eu@patricio.me	2	4	-0.154598877	-0.215126795
84	88	itslenny@users.noreply.github.com	4	4	-0.154598877	-0.174379764
85	89	rene.hamburger@leanix.net	2	4	-0.154598877	-0.255873825
86	90	vic.savkin@gmail.com	14	5	-0.236917839	0.143568945
87	91	kb3eua@users.noreply.github.com	1	5	-0.368333202	-0.36610081
88	92	hollannikas@users.noreply.github.com	2	4	-0.154598877	-0.255873825
89	94	jefersonestevo@gmail.com	1	2	-0.199918952	-0.348695465
90	95	tdesmet@gmail.com	1	4	-0.154598877	-0.215126795
91	96	robertsbt@gmail.com	4	5	-0.368333202	-0.343941255
92	97	jan.sture.nielsen@gmail.com	2	2	-0.023799875	-0.300999598
93	98	vyacheslav.chub@valor-software.com	1	4	-0.154598877	-0.27624734
94	99	jasonaden@google.com	24	3	2.222344692	1.445741156
95	101	tshafer@google.com	2	2	-0.023799875	-0.348695465
96	102	mail@akirakoyasu.net	1	1	-0.503339619	-1.038160517
97	103	jimikar@gmail.com	1	4	-0.154598877	-0.27624734
98	104	maleetz@gmail.com	2	4	-0.154598877	-0.255873825
99	105	ruffiem@gmail.com	1	4	-0.154598877	-0.27624734
100	106	diagramatics@users.noreply.github.com	4	3	-0.392726881	-0.507878897
101	107	rickyv08@gmail.com	3	4	-0.154598877	-0.23550031
102	108	martinbelev93@gmail.com	4	2	-0.199918952	-0.181759928
103	109	jennyraj@users.noreply.github.com	2	2	-0.199918952	-0.324847532
104	110	alexeagle@google.com	20	3	1.607033734	1.480015192
105	111	fabianwiles@live.com	1	5	-0.368333202	-0.377180587
106	112	github@gdi2290.com	1	5	-0.368333202	-0.36610081
107	113	jkuri88@gmail.com	1	5	-0.368333202	-0.377180587
108	114	ajayullal91@gmail.com	2	2	-0.199918952	-0.324847532
109	115	hnomka@gmail.com	1	2	-0.199918952	-0.348695465
110	116	crisbeto@users.noreply.github.com	23	2	-0.199918952	5.017089655
111	117	dlotts@knightrider.com	2	2	-0.199918952	-0.324847532
112	118	sanderboom@gmail.com	1	2	-0.199918952	-0.348695465
113	119	morgan.michael@me.com	1	4	-0.154598877	-0.27624734
114	120	michaelgeorgeattard@users.noreply.github.com	1	5	-0.368333202	-0.377180587
115	121	levente95@gmail.com	3	3	-0.392726881	-0.507878897
116	122	ma.allex@gmail.com	1	5	-0.368333202	-0.377180587
117	123	takatsugu.shigeta@gmail.com	3	4	-0.154598877	-0.23550031
118	124	Mathou54@users.noreply.github.com	1	5	-0.368333202	-0.377180587
119	126	william.koza@gmail.com	8	5	-0.171210157	-0.321781701
120	127	jesselpalmer@gmail.com	1	2	-0.199918952	-0.348695465
121	128	Shyam-Chen@users.noreply.github.com	3	4	-0.154598877	-0.23550031
122	129	laco0416+github@gmail.com	6	3	-0.354269946	-0.405056789
123	130	francis.ridder@gmail.com	1	4	-0.154598877	-0.27624734
124	131	mail@potato4d.me	6	0	1.413214269	-1.498501499
125	132	wardbell@hotmail.com	14	3	-0.085071401	0.657438327
126	133	tbosch1009@gmail.com	38	5	2.91705089	4.53116075
127	134	juansg.eng@gmail.com	2	4	-0.154598877	-0.23550031
128	135	acidjames@gmail.com	3	4	-0.154598877	-0.23550031
129	136	leibale1998@gmail.com	1	2	-0.199918952	-0.324847532
130	137	wiens.joshua@gmail.com	3	2	-0.199918952	-0.300999598
131	138	mmalerba@google.com	17	2	0.504557354	1.487595442
132	140	don.r.mccurdy@gmail.com	1	2	-0.199918952	-0.348695465
133	141	ErinCoughlan@users.noreply.github.com	2	2	-0.199918952	-0.324847532
134	142	cedric@ninja-squad.com	14	4	0.494018968	0.049728903
135	143	matias@yearofmoo.com	21	5	1.14294348	1.085350014
136	144	trotyl@qq.com	2	5	-0.368333202	-0.36610081
137	145	prabashbala@gmail.com	1	4	-0.154598877	-0.27624734
138	146	kncvch@gmail.com	3	5	-0.368333202	-0.321781701
139	147	garybarnett101@gmail.com	4	5	-0.302625521	-0.355021033
140	148	dlizarra5@gmail.com	2	4	-0.154598877	-0.255873825
141	149	franciscocabralfilho@gmail.com	1	4	-0.154598877	-0.27624734
142	150	er.sumitarora@gmail.com	17	4	-0.046495903	2.04633339
143	151	john@johnpapa.net	1	4	-0.154598877	-0.27624734
144	152	baruchvelez@gmail.com	3	4	-0.154598877	-0.23550031
145	153	dasois@users.noreply.github.com	1	2	-0.199918952	-0.348695465
146	154	petonnet.eudes@gmail.com	2	3	-0.392726881	-0.473604861
147	155	ThomasBurleson@Gmail.com	6	2	-0.023799875	-0.229455796
148	156	allenperl@gmail.com	2	2	-0.199918952	-0.300999598
149	157	beppe85@gmail.com	5	5	-0.236917839	-0.332861478
150	158	paulgschwendtner@me.com	8	2	0.152319201	-0.086368193
151	159	sjelin@gmail.com	6	1	2.181138348	0.346053506
152	160	kuncevic@users.noreply.github.com	2	5	-0.368333202	-0.343941255
153	161	misko@hevery.com	40	5	4.099789163	2.902433489
154	162	delasteve@users.noreply.github.com	13	4	0.061607071	0.681307873
155	163	irfanhudda@gmail.com	1	2	-0.199918952	-0.348695465
156	164	eng.meligy@gmail.com	8	4	0.061607071	0.008981872
157	165	florian.lestic@orange.fr	1	5	-0.368333202	-0.377180587
158	166	sewell.steve@gmail.com	1	5	-0.368333202	-0.377180587
159	167	jsayol@users.noreply.github.com	1	5	-0.368333202	-0.377180587
160	168	avix1000@gmail.com	19	5	0.682989707	0.442722932
161	169	RyanCavanaugh@users.noreply.github.com	3	5	-0.302625521	-0.36610081
162	170	royling0024@gmail.com	1	4	-0.154598877	-0.27624734
163	171	topher@profoundry.us	6	2	-0.199918952	0.152111146
164	172	seancox.ubc@gmail.com	3	2	-0.199918952	-0.300999598
165	173	DmitryShilovich@gmail.com	10	5	-0.171210157	-0.155585042
166	174	filoxo@users.noreply.github.com	1	4	-0.154598877	-0.27624734
167	175	jasonchoimtt@users.noreply.github.com	2	5	-0.302625521	-0.321781701
168	176	Frank3K@users.noreply.github.com	2	2	-0.199918952	-0.324847532
169	177	thomas.pink@me.com	2	3	-0.392726881	-0.576426969
170	178	davinkevin@users.noreply.github.com	4	0	0	0.4995005
171	179	igor@angularjs.org	35	3	4.222105307	2.850976632
172	180	foxxcz@gmail.com	1	2	-0.199918952	-0.277151664
173	181	eagle@post.harvard.edu	23	5	1.340066526	0.542440927
174	182	michael.cebrian@gmail.com	1	4	-0.154598877	-0.27624734
175	183	vikerman@users.noreply.github.com	9	5	-0.368333202	0.376244268
176	184	engonenzedavy@yahoo.com	2	3	-0.392726881	-0.576426969
177	185	post@davidenke.de	1	2	-0.199918952	-0.348695465
178	186	bowenni@google.com	5	5	-0.236917839	-0.233143483
179	187	mathebox@gmail.com	3	2	-0.199918952	-0.229455796
180	188	dannybluedesign@gmail.com	1	4	-0.154598877	-0.27624734
181	189	ivmatvejchuk@gmail.com	2	2	-0.199918952	-0.324847532
182	190	sime@sime.net.au	2	4	-0.154598877	-0.255873825
183	191	jimitndiaye@gmail.com	4	4	-0.046495903	-0.133632734
184	192	tom.grainger@procensus.com	1	4	-0.154598877	-0.27624734
185	193	bannanafiend@gmail.com	2	3	-0.431183815	-0.473604861
186	194	mniya321@gmail.com	1	2	-0.199918952	-0.348695465
187	195	web@cyrilletuzi.com	3	4	-0.154598877	-0.215126795
188	196	diogomfranco@gmail.com	1	4	-0.154598877	-0.27624734
189	197	pablo85@gmail.com	2	4	-0.154598877	-0.255873825
190	199	shaul.almog@sapiens.com	2	5	-0.368333202	-0.343941255
191	200	kara@users.noreply.github.com	20	2	8.077677637	1.988402054
192	201	cht8687@gmail.com	1	2	-0.199918952	-0.348695465
193	202	dimitri.benin@gmail.com	1	5	-0.368333202	-0.36610081
194	203	dl.mucer@gmail.com	2	5	-0.368333202	-0.36610081
195	204	martin@probst.io	5	5	-0.302625521	-0.222063705
196	205	craig.nishina@gmail.com	4	1	-0.503339619	-0.094378229
197	206	moritz-h@users.noreply.github.com	1	4	-0.154598877	-0.27624734
198	207	Equinox@users.noreply.github.com	1	4	-0.154598877	-0.27624734
199	208	chuckj@google.com	31	5	3.771250754	2.73623683
200	209	albert.arvidsson@gmail.com	1	4	-0.154598877	-0.27624734
201	210	josepho011235@gmail.com	1	4	-0.154598877	-0.27624734
202	211	shairez@users.noreply.github.com	2	3	-0.392726881	-0.576426969
203	213	filipematossilva@gmail.com	68	4	1.358842762	5.733939637
204	214	andrewjs@google.com	17	2	-0.199918952	2.059945855
205	215	mgechev@gmail.com	4	4	0.061607071	-0.255873825
206	216	jasonjean1993@gmail.com	5	5	-0.236917839	-0.299622146
207	217	borggreve@gmail.com	8	4	-0.154598877	0.008981872
208	218	matthewhegarty@users.noreply.github.com	2	5	-0.368333202	-0.36610081
209	219	everflux@gmail.com	1	4	-0.154598877	-0.27624734
210	220	johannes.hoppe@haushoppe-its.de	1	4	-0.154598877	-0.255873825
211	221	benjamin.millagou@livingobjects.com	1	2	-0.199918952	-0.324847532
212	222	dave11mj@gmail.com	1	4	-0.154598877	-0.27624734
213	224	mmrath@gmail.com	2	4	-0.154598877	-0.255873825
214	225	jelbourn@google.com	4	2	-0.023799875	-0.300999598
215	226	crisbeto@abv.bg	4	3	-0.354269946	-0.473604861
216	227	jasonaden@users.noreply.github.com	9	5	-0.105502475	-0.166664819
217	228	jpvanhal@users.noreply.github.com	3	5	-0.368333202	-0.355021033
218	230	carreraphp@gmail.com	3	4	-0.046495903	-0.255873825
219	231	ceottaki@gmail.com	1	4	-0.154598877	-0.27624734
220	232	josephperrott@gmail.com	2	2	0.328438278	-0.277151664
221	233	alfa.project@gmail.com	18	5	0.223035934	1.218307342
222	234	itamarkestenbaum@gmail.com	2	5	-0.368333202	-0.36610081
223	235	sam.verschueren@gmail.com	1	3	-0.431183815	-0.542152933
224	236	paulgschwendtner@gmail.com	27	2	0.152319201	3.896236763
225	237	icheckmate@users.noreply.github.com	2	2	-0.199918952	-0.324847532
226	238	sean.larkin@cuw.edu	5	4	-0.154598877	-0.092885704
227	239	peter.blazejewicz@gmail.com	3	4	-0.154598877	-0.23550031
228	240	bjornson@stanford.edu	1	2	-0.199918952	-0.348695465
229	241	cgcladera@gmail.com	4	4	-0.154598877	-0.194753279
230	242	alexis.bradleymills@gmail.com	4	2	-0.199918952	-0.277151664
231	243	dharmeshpipariya@users.noreply.github.com	4	2	-0.199918952	-0.277151664
232	245	mail@joaodias.eu	1	5	-0.368333202	-0.332861478
233	246	amcdaniel2@gmail.com	2	5	-0.368333202	-0.36610081
234	247	contact@elol.fr	5	2	0.152319201	-0.229455796
235	248	mbrocchi@gmail.com	34	4	0.385915994	3.14650321
236	249	victor@suumit.com	48	5	3.705543072	4.819234959
237	251	charles@thunderpos.com	11	4	-0.154598877	0.334958115
238	252	niklas-dahl@users.noreply.github.com	4	3	-0.392726881	-0.507878897
239	253	cfitzgerald@bandainamcoent.com	4	4	-0.154598877	-0.154006249
240	254	intellix@users.noreply.github.com	3	4	-0.154598877	-0.174379764
241	255	tinagao@google.com	4	2	-0.199918952	-0.25330373
242	256	scttcper@gmail.com	3	0	-0.706607134	0.4995005
243	257	lucassloan@google.com	5	5	-0.368333202	-0.288542369
244	258	armiller@google.com	1	5	-0.368333202	-0.36610081
245	259	chalin@users.noreply.github.com	1	5	-0.368333202	-0.377180587
246	260	sarun.intaralawan@gmail.com	5	4	-0.154598877	-0.174379764
247	261	brady.isom@agilix.com	2	3	-0.392726881	-0.576426969
248	262	guchengf@gmail.com	1	2	-0.199918952	-0.324847532
249	264	valery.vs.va@gmail.com	2	4	-0.154598877	-0.23550031
250	266	bnenning@gmail.com	1	2	-0.199918952	-0.348695465
251	267	Elad.bezalel@gmail.com	18	2	0.152319201	0.271350815
252	268	Rem.Kolomna@gmail.com	3	2	-0.199918952	-0.277151664
253	269	naomiblack@users.noreply.github.com	1	2	-0.199918952	-0.348695465
254	270	Foxandxss@gmail.com	5	3	-0.354269946	-0.370782753
255	272	hans@hansl.ca	68	4	9.358462854	6.202530486
256	273	marcin@grochulski.net	1	1	-0.503339619	-1.038160517
257	274	emoralesb05@gmail.com	2	2	-0.199918952	-0.277151664
258	275	jb@ninja-squad.com	2	5	-0.368333202	-0.36610081
259	276	neilhem@users.noreply.github.com	2	5	-0.368333202	-0.36610081
260	278	heathkit@gmail.com	6	1	-0.503339619	0.283134686
261	279	mikeybyker@users.noreply.github.com	1	4	-0.154598877	-0.27624734
262	280	contact@mxstbr.com	2	4	-0.154598877	-0.255873825
263	281	kalpakas.g@gmail.com	19	3	0.030299403	1.994125732
264	282	maarten@webtrix.be	2	3	-0.392726881	-0.576426969
265	284	JayKan@users.noreply.github.com	1	2	-0.199918952	-0.348695465
266	285	guenter@gzoechbauer.com	1	5	-0.368333202	-0.377180587
267	286	ju.ralph@gmail.com	4	1	-0.503339619	0.597728782
268	287	adyavanapalli@gmail.com	2	2	-0.199918952	-0.324847532
269	288	jschwarty@users.noreply.github.com	1	4	-0.154598877	-0.255873825
270	289	bruno@tzadi.com	2	5	-0.368333202	-0.355021033
271	290	DzmitryShylovich@users.noreply.github.com	12	5	0.025912889	-0.089106378
272	291	lucas.sloan@gmail.com	8	3	-0.161985271	-0.130864501
273	292	iminar@google.com	15	3	0.261041013	0.451794111
274	293	varunvachhar@gmail.com	4	4	-0.154598877	-0.154006249
275	294	kevin@craftsmen.io	1	4	-0.154598877	-0.27624734
276	295	shlomiasaf@gmail.com	1	5	-0.368333202	-0.377180587
277	296	michael.fueser@gmail.com	1	4	-0.154598877	-0.27624734
278	297	neolwc@users.noreply.github.com	2	4	-0.154598877	-0.255873825
279	298	avbil.devesh@gmail.com	2	2	-0.199918952	-0.300999598
280	299	krystalnumber@gmail.com	2	3	-0.431183815	-0.542152933
281	300	laskoviymishka@gmail.com	1	5	-0.368333202	-0.36610081
282	301	jayantyadav202@gmail.com	1	2	-0.199918952	-0.348695465
