# Supplementary material for: Structural stability of the evolving developer collaboration network in the OSS community
Source: PLoS One. 2022 Jul 8;17(7):e0270922. doi: 10.1371/journal.pone.0270922 (PMC9269872; doi:10.1371/journal.pone.0270922)
Supplement: S1 Data — (ZIP) [file pone.0270922.s001.zip › data-of-Angular-developers-main/network data/v5_edges.csv]

	Source	Target	Type	Weight
443	125	3	Undirected	1
442	271	3	Undirected	1
192	118	4	Undirected	1
185	137	4	Undirected	1
189	241	4	Undirected	1
506	75	5	Undirected	1
50	92	5	Undirected	3
474	247	5	Undirected	4
507	273	5	Undirected	4
280	280	5	Undirected	2
129	50	6	Undirected	2
130	229	6	Undirected	1
315	209	8	Undirected	1
441	125	9	Undirected	2
440	271	9	Undirected	4
670	92	11	Undirected	1
671	170	11	Undirected	1
445	240	11	Undirected	1
496	247	11	Undirected	1
436	271	11	Undirected	9
672	286	11	Undirected	2
145	104	12	Undirected	1
512	32	15	Undirected	2
176	33	15	Undirected	2
375	54	15	Undirected	5
38	95	15	Undirected	9
177	105	15	Undirected	1
35	106	15	Undirected	1
479	118	15	Undirected	4
625	125	15	Undirected	1
480	131	15	Undirected	3
481	144	15	Undirected	1
178	148	15	Undirected	6
39	247	15	Undirected	3
508	254	15	Undirected	1
623	271	15	Undirected	2
10	280	15	Undirected	11
240	50	16	Undirected	3
241	108	16	Undirected	7
239	127	16	Undirected	2
303	54	17	Undirected	1
354	117	17	Undirected	4
463	162	17	Undirected	1
274	254	17	Undirected	2
516	265	17	Undirected	2
304	271	17	Undirected	1
690	50	18	Undirected	1
693	229	19	Undirected	1
499	108	21	Undirected	1
498	229	21	Undirected	1
492	54	23	Undirected	1
121	123	23	Undirected	1
122	202	23	Undirected	1
123	224	23	Undirected	1
692	18	24	Undirected	1
691	50	24	Undirected	3
467	271	25	Undirected	1
491	29	28	Undirected	1
490	185	28	Undirected	1
489	185	29	Undirected	1
616	219	31	Undirected	1
617	273	31	Undirected	1
344	10	32	Undirected	1
347	62	32	Undirected	1
349	106	32	Undirected	1
262	131	33	Undirected	3
20	159	33	Undirected	1
389	204	33	Undirected	1
294	209	33	Undirected	5
566	234	33	Undirected	2
650	246	33	Undirected	1
256	247	33	Undirected	34
255	271	33	Undirected	6
253	280	33	Undirected	1
558	286	33	Undirected	1
150	65	34	Undirected	1
151	104	34	Undirected	1
572	273	36	Undirected	2
583	108	37	Undirected	5
586	229	37	Undirected	1
582	254	37	Undirected	1
593	148	38	Undirected	1
290	108	39	Undirected	1
291	127	39	Undirected	1
148	12	40	Undirected	1
157	88	40	Undirected	1
146	104	40	Undirected	3
155	176	40	Undirected	1
204	260	41	Undirected	1
686	251	42	Undirected	1
100	17	43	Undirected	1
99	229	43	Undirected	4
108	254	43	Undirected	1
104	267	43	Undirected	1
477	127	44	Undirected	1
701	33	45	Undirected	2
700	247	45	Undirected	2
687	212	46	Undirected	1
126	246	46	Undirected	1
385	251	46	Undirected	1
217	271	47	Undirected	1
49	148	48	Undirected	2
279	221	48	Undirected	1
135	273	49	Undirected	3
402	13	50	Undirected	1
97	17	50	Undirected	6
694	19	50	Undirected	1
476	52	50	Undirected	2
285	68	50	Undirected	2
168	82	50	Undirected	2
323	101	50	Undirected	1
66	108	50	Undirected	201
165	117	50	Undirected	14
169	127	50	Undirected	54
320	155	50	Undirected	1
371	178	50	Undirected	2
521	194	50	Undirected	1
435	250	50	Undirected	1
131	254	50	Undirected	16
517	265	50	Undirected	7
103	267	50	Undirected	75
651	33	53	Undirected	1
698	9	54	Undirected	1
114	11	54	Undirected	45
373	77	54	Undirected	1
464	92	54	Undirected	4
363	95	54	Undirected	3
374	164	54	Undirected	2
80	170	54	Undirected	32
699	186	54	Undirected	1
182	208	54	Undirected	1
437	209	54	Undirected	7
111	254	54	Undirected	1
226	261	54	Undirected	1
82	271	54	Undirected	173
606	103	55	Undirected	1
289	50	56	Undirected	2
286	68	56	Undirected	1
287	108	56	Undirected	1
288	127	56	Undirected	1
418	47	57	Undirected	1
306	54	58	Undirected	1
663	108	59	Undirected	4
228	50	60	Undirected	4
248	94	60	Undirected	1
250	108	60	Undirected	4
249	127	60	Undirected	1
229	243	60	Undirected	1
230	254	60	Undirected	1
639	123	61	Undirected	2
640	202	61	Undirected	1
0	223	61	Undirected	1
342	10	62	Undirected	1
659	18	63	Undirected	1
660	108	63	Undirected	1
267	33	64	Undirected	1
149	12	65	Undirected	1
139	40	65	Undirected	4
159	69	65	Undirected	1
158	88	65	Undirected	1
147	104	65	Undirected	8
156	176	65	Undirected	1
153	203	65	Undirected	1
140	235	65	Undirected	1
369	262	65	Undirected	1
141	276	65	Undirected	1
199	246	67	Undirected	1
200	251	67	Undirected	1
423	40	72	Undirected	1
424	150	72	Undirected	1
43	92	73	Undirected	1
44	280	73	Undirected	1
470	273	74	Undirected	1
260	33	75	Undirected	4
259	247	75	Undirected	4
430	267	76	Undirected	1
382	130	78	Undirected	1
381	136	78	Undirected	1
451	161	79	Undirected	1
684	166	83	Undirected	1
685	285	83	Undirected	1
551	123	84	Undirected	5
409	154	84	Undirected	2
414	247	84	Undirected	1
360	86	85	Undirected	1
356	117	85	Undirected	1
357	258	85	Undirected	1
196	4	87	Undirected	1
194	118	87	Undirected	1
187	137	87	Undirected	1
197	152	87	Undirected	1
191	241	87	Undirected	1
12	54	88	Undirected	1
154	176	88	Undirected	1
657	127	89	Undirected	1
293	47	92	Undirected	1
667	113	92	Undirected	1
439	125	92	Undirected	2
485	15	93	Undirected	1
245	50	94	Undirected	1
325	20	95	Undirected	2
603	26	95	Undirected	1
638	32	95	Undirected	1
232	33	95	Undirected	6
486	93	95	Undirected	1
362	123	95	Undirected	7
3	131	95	Undirected	5
535	166	95	Undirected	3
390	204	95	Undirected	1
537	205	95	Undirected	1
393	209	95	Undirected	12
376	224	95	Undirected	3
536	230	95	Undirected	2
233	257	95	Undirected	2
2	280	95	Undirected	7
426	150	97	Undirected	1
331	125	99	Undirected	2
330	271	99	Undirected	1
322	108	101	Undirected	2
321	229	101	Undirected	1
365	123	102	Undirected	1
173	33	105	Undirected	8
83	95	105	Undirected	3
225	123	105	Undirected	15
41	5	106	Undirected	2
343	10	106	Undirected	1
346	62	106	Undirected	1
425	150	106	Undirected	1
324	254	106	Undirected	1
69	17	108	Undirected	31
658	18	108	Undirected	1
101	43	108	Undirected	5
500	52	108	Undirected	3
283	68	108	Undirected	2
431	76	108	Undirected	2
455	89	108	Undirected	4
247	94	108	Undirected	1
456	107	108	Undirected	3
167	117	108	Undirected	20
132	126	108	Undirected	1
296	134	108	Undirected	2
434	156	108	Undirected	1
683	173	108	Undirected	1
106	198	108	Undirected	2
584	211	108	Undirected	3
34	243	108	Undirected	26
102	267	108	Undirected	64
433	269	108	Undirected	1
656	274	108	Undirected	2
55	209	109	Undirected	2
61	215	109	Undirected	2
60	246	109	Undirected	3
59	251	109	Undirected	2
62	273	109	Undirected	3
63	209	110	Undirected	1
487	15	113	Undirected	1
367	54	113	Undirected	2
509	137	113	Undirected	1
581	265	115	Undirected	1
429	192	117	Undirected	3
427	267	117	Undirected	3
184	137	118	Undirected	1
188	241	118	Undirected	1
511	280	119	Undirected	2
610	55	121	Undirected	1
607	103	121	Undirected	1
142	276	122	Undirected	1
223	1	123	Undirected	1
219	5	123	Undirected	1
629	15	123	Undirected	1
636	32	123	Undirected	1
258	33	123	Undirected	16
14	54	123	Undirected	20
261	75	123	Undirected	4
361	96	123	Undirected	1
18	124	123	Undirected	1
598	133	123	Undirected	1
16	157	123	Undirected	1
341	174	123	Undirected	3
7	202	123	Undirected	136
257	247	123	Undirected	48
234	254	123	Undirected	2
5	280	123	Undirected	6
222	1	124	Undirected	1
301	11	125	Undirected	63
302	54	125	Undirected	108
85	113	125	Undirected	1
664	132	125	Undirected	1
531	148	125	Undirected	3
87	160	125	Undirected	1
624	170	125	Undirected	1
313	271	125	Undirected	64
277	280	125	Undirected	38
70	17	127	Undirected	2
284	68	127	Undirected	1
661	71	127	Undirected	1
246	94	127	Undirected	1
32	108	127	Undirected	102
653	116	127	Undirected	1
171	117	127	Undirected	4
170	192	127	Undirected	3
243	228	127	Undirected	1
71	229	127	Undirected	23
33	243	127	Undirected	8
77	256	127	Undirected	1
618	50	128	Undirected	1
619	108	128	Undirected	1
620	229	128	Undirected	1
483	15	130	Undirected	1
570	35	130	Undirected	1
95	72	130	Undirected	1
540	95	130	Undirected	1
380	136	130	Undirected	4
482	144	130	Undirected	1
542	170	130	Undirected	1
571	209	130	Undirected	2
561	246	130	Undirected	1
565	251	130	Undirected	1
231	254	130	Undirected	1
544	285	130	Undirected	1
336	105	131	Undirected	1
300	112	131	Undirected	1
235	123	131	Undirected	30
595	147	131	Undirected	1
340	157	131	Undirected	1
466	165	131	Undirected	1
410	214	131	Undirected	1
377	224	131	Undirected	1
1	280	131	Undirected	4
339	286	131	Undirected	3
493	92	132	Undirected	1
298	108	132	Undirected	1
297	134	132	Undirected	1
281	148	132	Undirected	2
596	148	133	Undirected	4
597	202	133	Undirected	1
647	31	136	Undirected	5
400	209	136	Undirected	2
378	219	136	Undirected	2
560	246	136	Undirected	4
449	278	136	Undirected	1
384	279	136	Undirected	2
478	202	139	Undirected	2
473	247	139	Undirected	2
580	265	141	Undirected	2
127	251	143	Undirected	1
594	148	147	Undirected	3
224	1	148	Undirected	1
220	5	148	Undirected	1
174	33	148	Undirected	12
388	54	148	Undirected	2
472	75	148	Undirected	1
552	84	148	Undirected	2
392	95	148	Undirected	6
175	105	148	Undirected	9
221	123	148	Undirected	130
218	131	148	Undirected	9
527	190	148	Undirected	3
391	204	148	Undirected	1
314	247	148	Undirected	30
395	254	148	Undirected	1
254	271	148	Undirected	1
36	280	148	Undirected	4
562	130	149	Undirected	1
563	136	149	Undirected	1
568	206	149	Undirected	1
559	251	149	Undirected	3
422	40	150	Undirected	1
152	65	150	Undirected	2
419	183	150	Undirected	1
599	148	151	Undirected	1
195	4	152	Undirected	1
193	118	152	Undirected	1
186	137	152	Undirected	1
190	241	152	Undirected	1
198	209	153	Undirected	1
11	280	154	Undirected	1
318	108	155	Undirected	2
13	54	157	Undirected	8
335	105	157	Undirected	1
332	271	157	Undirected	1
338	286	157	Undirected	1
524	166	158	Undirected	2
564	251	158	Undirected	1
469	216	159	Undirected	1
201	251	159	Undirected	1
84	113	160	Undirected	1
587	18	161	Undirected	1
589	148	166	Undirected	3
573	129	167	Undirected	1
673	161	169	Undirected	2
484	15	170	Undirected	4
458	33	170	Undirected	3
538	95	170	Undirected	12
600	168	170	Undirected	1
556	202	170	Undirected	5
109	254	170	Undirected	2
621	251	171	Undirected	1
47	202	172	Undirected	1
46	247	172	Undirected	1
682	229	173	Undirected	1
408	15	174	Undirected	2
635	32	174	Undirected	2
459	33	174	Undirected	1
407	131	174	Undirected	1
412	202	174	Undirected	1
411	247	174	Undirected	1
406	280	174	Undirected	3
91	246	175	Undirected	1
208	41	177	Undirected	1
205	260	177	Undirected	1
503	229	178	Undirected	1
529	54	179	Undirected	1
528	271	179	Undirected	1
630	15	181	Undirected	2
632	32	181	Undirected	2
550	123	181	Undirected	2
557	148	181	Undirected	3
643	247	181	Undirected	1
387	88	182	Undirected	1
453	65	184	Undirected	1
452	104	184	Undirected	1
86	113	185	Undirected	1
89	125	185	Undirected	1
88	160	185	Undirected	1
128	108	187	Undirected	1
421	150	191	Undirected	1
420	183	191	Undirected	1
40	5	192	Undirected	6
522	17	192	Undirected	2
160	50	192	Undirected	41
161	108	192	Undirected	45
520	194	192	Undirected	1
515	265	192	Undirected	20
523	267	192	Undirected	1
655	274	192	Undirected	2
454	65	193	Undirected	1
519	265	194	Undirected	1
497	108	195	Undirected	1
554	148	196	Undirected	1
553	280	196	Undirected	1
533	148	197	Undirected	1
309	54	199	Undirected	1
310	271	199	Undirected	2
457	108	201	Undirected	1
602	5	202	Undirected	1
588	15	202	Undirected	1
637	32	202	Undirected	1
172	33	202	Undirected	18
179	54	202	Undirected	20
364	95	202	Undirected	23
366	102	202	Undirected	1
180	105	202	Undirected	14
19	124	202	Undirected	1
119	131	202	Undirected	26
48	148	202	Undirected	20
133	154	202	Undirected	8
646	181	202	Undirected	1
45	247	202	Undirected	22
413	254	202	Undirected	1
4	280	202	Undirected	5
641	285	202	Undirected	1
678	50	207	Undirected	1
676	108	207	Undirected	4
675	229	207	Undirected	3
677	267	207	Undirected	1
28	15	209	Undirected	8
569	35	209	Undirected	1
386	46	209	Undirected	4
137	49	209	Undirected	3
612	55	209	Undirected	1
475	81	209	Undirected	1
605	100	209	Undirected	1
609	103	209	Undirected	1
614	121	209	Undirected	1
9	123	209	Undirected	6
26	135	209	Undirected	1
96	142	209	Undirected	1
21	159	209	Undirected	3
8	202	209	Undirected	2
468	216	209	Undirected	6
622	219	209	Undirected	1
64	231	209	Undirected	5
25	236	209	Undirected	12
30	246	209	Undirected	19
615	253	209	Undirected	1
29	261	209	Undirected	1
352	263	209	Undirected	1
24	273	209	Undirected	84
6	280	209	Undirected	3
447	33	210	Undirected	1
662	254	211	Undirected	1
652	264	211	Undirected	1
92	70	213	Undirected	1
51	209	215	Undirected	3
52	246	215	Undirected	3
57	251	215	Undirected	2
631	15	216	Undirected	2
633	32	216	Undirected	1
634	181	216	Undirected	4
644	247	216	Undirected	1
396	236	217	Undirected	1
275	17	218	Undirected	2
276	50	218	Undirected	1
270	108	218	Undirected	6
680	50	220	Undirected	1
345	10	222	Undirected	1
351	32	222	Undirected	1
348	62	222	Undirected	1
350	106	222	Undirected	1
488	15	224	Undirected	2
120	123	224	Undirected	2
627	148	224	Undirected	3
547	170	224	Undirected	1
116	202	224	Undirected	4
628	255	224	Undirected	2
548	286	224	Undirected	1
370	276	225	Undirected	1
674	40	226	Undirected	1
238	209	227	Undirected	1
242	50	228	Undirected	5
252	108	228	Undirected	3
504	229	228	Undirected	3
679	267	228	Undirected	2
98	17	229	Undirected	7
703	24	229	Undirected	1
68	50	229	Undirected	178
227	60	229	Undirected	4
359	85	229	Undirected	1
67	108	229	Undirected	165
654	116	229	Undirected	1
164	117	229	Undirected	11
295	134	229	Undirected	1
319	155	229	Undirected	1
76	189	229	Undirected	1
162	192	229	Undirected	20
585	211	229	Undirected	1
501	218	229	Undirected	1
681	220	229	Undirected	4
73	243	229	Undirected	8
358	258	229	Undirected	1
518	265	229	Undirected	2
689	272	229	Undirected	1
299	229	233	Undirected	1
292	39	234	Undirected	1
138	40	235	Undirected	1
144	122	235	Undirected	1
143	276	235	Undirected	1
368	15	236	Undirected	1
461	154	236	Undirected	1
23	273	236	Undirected	11
695	50	238	Undirected	1
183	137	241	Undirected	1
353	17	243	Undirected	1
166	50	243	Undirected	19
502	85	243	Undirected	1
163	117	243	Undirected	4
75	189	243	Undirected	1
209	41	244	Undirected	1
211	177	244	Undirected	1
206	260	244	Undirected	1
416	209	245	Undirected	3
417	246	245	Undirected	3
648	31	246	Undirected	1
136	49	246	Undirected	3
649	53	246	Undirected	2
567	140	246	Undirected	1
125	232	246	Undirected	2
268	236	246	Undirected	7
56	251	246	Undirected	13
237	266	246	Undirected	1
495	54	247	Undirected	1
645	61	247	Undirected	1
494	92	247	Undirected	1
37	95	247	Undirected	11
398	105	247	Undirected	1
545	130	247	Undirected	1
403	131	247	Undirected	18
214	132	247	Undirected	1
526	158	247	Undirected	1
525	166	247	Undirected	5
543	170	247	Undirected	5
278	257	247	Undirected	1
591	277	247	Undirected	1
601	286	247	Undirected	1
317	88	248	Undirected	1
379	136	249	Undirected	1
316	8	251	Undirected	1
124	136	251	Undirected	5
513	138	251	Undirected	1
54	209	251	Undirected	22
269	236	251	Undirected	2
534	282	251	Undirected	1
510	125	252	Undirected	1
611	55	253	Undirected	1
608	103	253	Undirected	1
613	121	253	Undirected	1
415	84	254	Undirected	1
65	108	254	Undirected	24
74	127	254	Undirected	15
404	131	254	Undirected	1
244	228	254	Undirected	1
107	229	254	Undirected	14
272	243	254	Undirected	10
405	247	254	Undirected	27
462	267	254	Undirected	3
642	123	255	Undirected	1
626	148	255	Undirected	2
134	15	257	Undirected	2
355	117	258	Undirected	1
394	15	259	Undirected	2
326	22	260	Undirected	1
577	14	265	Undirected	1
514	108	265	Undirected	11
574	129	265	Undirected	1
579	161	265	Undirected	1
575	167	265	Undirected	1
578	284	265	Undirected	1
460	154	266	Undirected	1
236	273	266	Undirected	1
273	16	267	Undirected	2
428	17	267	Undirected	1
202	52	267	Undirected	1
282	68	267	Undirected	2
251	127	267	Undirected	11
471	146	267	Undirected	1
271	218	267	Undirected	2
105	229	267	Undirected	16
72	243	267	Undirected	5
432	127	269	Undirected	1
327	22	270	Undirected	1
328	260	270	Undirected	1
210	41	271	Undirected	1
307	58	271	Undirected	1
372	77	271	Undirected	1
216	92	271	Undirected	5
215	111	271	Undirected	1
203	132	271	Undirected	2
78	170	271	Undirected	7
212	177	271	Undirected	1
438	209	271	Undirected	4
312	237	271	Undirected	1
444	240	271	Undirected	1
665	242	271	Undirected	1
213	244	271	Undirected	1
207	260	271	Undirected	2
688	50	272	Undirected	1
27	15	273	Undirected	6
505	75	273	Undirected	1
604	100	273	Undirected	1
264	105	273	Undirected	1
702	118	273	Undirected	1
265	123	273	Undirected	2
90	125	273	Undirected	1
450	130	273	Undirected	1
401	136	273	Undirected	5
266	148	273	Undirected	1
22	159	273	Undirected	2
329	189	273	Undirected	1
263	202	273	Undirected	2
53	215	273	Undirected	3
31	246	273	Undirected	31
58	251	273	Undirected	15
448	278	273	Undirected	1
93	70	275	Undirected	1
181	148	275	Undirected	1
94	213	275	Undirected	1
590	148	277	Undirected	1
383	251	279	Undirected	5
115	11	280	Undirected	10
305	17	280	Undirected	1
15	54	280	Undirected	121
308	58	280	Undirected	1
42	92	280	Undirected	2
334	105	280	Undirected	2
465	114	280	Undirected	1
397	120	280	Undirected	1
17	157	280	Undirected	6
79	170	280	Undirected	24
311	199	280	Undirected	1
110	254	280	Undirected	5
81	271	280	Undirected	37
337	286	280	Undirected	5
446	125	281	Undirected	1
117	202	283	Undirected	1
118	224	283	Undirected	3
576	14	284	Undirected	1
539	95	285	Undirected	1
549	123	285	Undirected	3
532	148	285	Undirected	12
592	166	285	Undirected	2
541	170	285	Undirected	1
530	247	285	Undirected	6
113	54	286	Undirected	8
669	92	286	Undirected	2
546	95	286	Undirected	1
333	105	286	Undirected	2
668	113	286	Undirected	1
696	125	286	Undirected	2
112	170	286	Undirected	15
555	202	286	Undirected	2
697	209	286	Undirected	2
666	271	286	Undirected	4
399	209	287	Undirected	1
