# Supplementary material for: Structural stability of the evolving developer collaboration network in the OSS community
Source: PLoS One. 2022 Jul 8;17(7):e0270922. doi: 10.1371/journal.pone.0270922 (PMC9269872; doi:10.1371/journal.pone.0270922)
Supplement: S1 Data — (ZIP) [file pone.0270922.s001.zip › data-of-Angular-developers-main/network data/v5_nodes.csv]

	Id	Label	degree	modularity_class	p	z
0	1	qiyi@google.com	3	0	-0.406554852	-0.344077376
1	3	santiph@users.noreply.github.com	2	4	-0.331784205	-0.35352296
2	4	futurizing@users.noreply.github.com	5	2	-0.499750125	0
3	5	karakara@google.com	10	0	0.951022304	-0.250700069
4	6	chouclee@users.noreply.github.com	2	3	-0.147351308	-0.2866004
5	8	septimiu.criste@softvision.ro	2	5	-0.236152968	-0.324614736
6	9	cameronbriar@gmail.com	3	4	-0.331784205	-0.304658608
7	10	m.goleb@gmail.com	4	0	-0.406554852	-0.33073776
8	11	sjtrimble@gmail.com	9	4	-0.255473838	0.916950177
9	12	whhone@gmail.com	3	1	-0.368914429	-0.203278522
10	13	csvn.dev@gmail.com	1	3	-0.147351308	-0.302015566
11	14	alejandroSuch@users.noreply.github.com	2	3	-0.147351308	-0.294307983
12	15	alx+alxhub@alxandria.net	30	0	3.937692049	0.149488386
13	16	phillypham@google.com	4	3	-0.147351308	-0.201816984
14	17	will.s.howell@gmail.com	16	3	0.442053925	0.168147014
15	18	leo6104@hanyang.ac.kr	5	3	-0.147351308	-0.271185233
16	19	gabriel@kohenfamily.net	2	3	-0.147351308	-0.294307983
17	20	JiaLi.Passion@gmail.com	1	0	-0.406554852	-0.357416991
18	21	michastreppel@users.noreply.github.com	2	3	-0.147351308	-0.294307983
19	22	shioyang4321@gmail.com	2	4	-0.331784205	-0.35352296
20	23	laco0416@gmail.com	4	0	-0.316049708	-0.344077376
21	24	Harlow44@hotmail.com	3	3	-0.147351308	-0.271185233
22	25	artem@petrosian.net	1	4	-0.331784205	-0.36329583
23	26	stanimira.vlaeva@gmail.com	1	0	-0.406554852	-0.370756606
24	28	github@wassimchegham.com	2	4	-0.331784205	-0.35352296
25	29	ketan.gote@metamagic.in	2	4	-0.331784205	-0.35352296
26	31	stephencavaliere@gmail.com	4	5	-0.236152968	-0.158789871
27	32	viks@google.com	11	0	-0.316049708	-0.210681224
28	33	olivier.combe@gmail.com	23	0	1.313042879	1.096601064
29	34	hello@jeffdelaney.me	2	1	-0.368914429	-0.377517255
30	35	mullinsrl@gmail.com	2	5	-0.236152968	-0.324614736
31	36	xiaoyu.zhai@hotmail.com	1	5	-0.236152968	-0.324614736
32	37	yuan.gao.tina@gmail.com	3	3	-0.147351308	-0.255770067
33	38	robwormald@gmail.com	1	0	-0.406554852	-0.370756606
34	39	2808411862@qq.com	3	3	0.049117103	-0.294307983
35	40	davideast@users.noreply.github.com	9	1	-0.368914429	1.713347541
36	41	levizitting5663@gmail.com	4	4	-0.331784205	-0.333977219
37	42	matt.martz@gmail.com	1	5	-0.236152968	-0.352252213
38	43	netocny@gmail.com	5	3	-0.147351308	-0.21723215
39	44	jon@codetree.com.au	1	3	-0.147351308	-0.302015566
40	45	panuruj.khambanonda@microsoft.com	2	0	-0.406554852	-0.33073776
41	46	clydin@users.noreply.github.com	4	5	-0.236152968	-0.186427348
42	47	suguru.inatomi@gmail.com	3	4	-0.331784205	-0.343750089
43	48	mlaval@amadeus.com	2	0	-0.406554852	-0.344077376
44	49	joshuaw@easymetrics.com	3	5	-0.236152968	-0.131152393
45	50	jelbourn@gmail.com	34	3	-0.147351308	4.715621156
46	52	rafaelsantana3095@gmail.com	3	3	-0.147351308	-0.26347765
47	53	johnpapa@users.noreply.github.com	2	5	-0.096492611	-0.324614736
48	54	pete@bacondarwin.com	29	4	4.475768923	4.611095143
49	55	rasonlee@gmail.com	4	5	-0.236152968	-0.269339781
50	56	saintscott119@gmail.com	4	3	-0.147351308	-0.271185233
51	57	amitmoryossef@gmail.com	1	4	-0.331784205	-0.36329583
52	58	souvikbasu@gmail.com	3	4	-0.331784205	-0.343750089
53	59	thomasjshafer@gmail.com	1	3	-0.147351308	-0.278892816
54	60	jwshin@google.com	7	3	-0.147351308	-0.186401817
55	61	bowen1897@gmail.com	4	0	-0.406554852	-0.317398145
56	62	vbn-vbn15@yandex.ru	4	0	-0.406554852	-0.33073776
57	63	marshall007@mac.com	2	3	-0.147351308	-0.294307983
58	64	zhangwenlp@vip.qq.com	1	0	-0.406554852	-0.370756606
59	65	james@jamesdaniels.net	14	1	-0.368914429	3.629973604
60	67	m.kuehnel@micromata.de	2	5	-0.236152968	-0.324614736
61	68	hwesol13@users.noreply.github.com	5	3	-0.147351308	-0.248062483
62	69	alexbjorlig@icloud.com	1	1	-0.368914429	-0.551755988
63	70	juri.strumpflohner@gmail.com	2	0	-0.406554852	-0.357416991
64	71	raven.avalon@rangle.io	1	3	-0.147351308	-0.302015566
65	72	daniel@sogls.de	3	1	2.582401005	-0.377517255
66	73	oystein.lygre@gmail.com	2	4	-0.331784205	-0.35352296
67	74	splaktar@devintent.com	1	5	-0.236152968	-0.352252213
68	75	pkozlowski.opensource@gmail.com	6	0	-0.316049708	-0.197341609
69	76	marcelopluz@gmail.com	2	3	-0.147351308	-0.2866004
70	77	marcoantonioam9@gmail.com	2	4	-0.331784205	-0.35352296
71	78	mattlewis92@users.noreply.github.com	2	5	-0.236152968	-0.324614736
72	79	ernsheong@gmail.com	1	3	-0.147351308	-0.302015566
73	81	karlsson.kristofer@gmail.com	1	5	-0.236152968	-0.352252213
74	82	emilio-martinez@users.noreply.github.com	1	3	-0.147351308	-0.294307983
75	83	ethanveres@gmail.com	2	0	-0.406554852	-0.357416991
76	84	vic.savkin@gmail.com	5	0	-0.316049708	-0.250700069
77	85	splaktar@gmail.com	5	3	-0.147351308	-0.271185233
78	86	hariharanjv@syncfusion.com	1	3	-0.147351308	-0.302015566
79	87	daniel.bunte@badnoob.com	5	2	-0.499750125	0
80	88	markgoho@gmail.com	6	1	2.582401005	0.145198944
81	89	jefersonestevo@gmail.com	2	3	-0.147351308	-0.271185233
82	92	kapunahelewong@gmail.com	12	4	-0.026542736	-0.177611295
83	93	oktavic777@gmail.com	2	0	-0.406554852	-0.357416991
84	94	rose0x4@gmail.com	4	3	-0.147351308	-0.278892816
85	95	jasonaden@google.com	25	0	2.851630323	0.789789915
86	96	mkennedy3000@gmail.com	1	0	-0.406554852	-0.370756606
87	97	info@kassenaar.com	1	1	-0.368914429	-0.551755988
88	99	serge.koshechkin@gmail.com	2	4	-0.331784205	-0.343750089
89	100	maleetz@gmail.com	2	5	-0.236152968	-0.324614736
90	101	martinbelev93@gmail.com	3	3	-0.147351308	-0.278892816
91	102	31668540+Cole-Beckwith-SP@users.noreply.github.com	2	0	-0.406554852	-0.357416991
92	103	diagramatics@users.noreply.github.com	4	5	-0.236152968	-0.269339781
93	104	jamesdaniels@google.com	5	1	-0.368914429	1.713347541
94	105	alexeagle@google.com	12	0	0.13647601	0.309563768
95	106	fabianwiles@live.com	8	0	-0.225544565	-0.290718915
96	107	jyeo098@gmail.com	1	3	-0.147351308	-0.2866004
97	108	crisbeto@users.noreply.github.com	44	3	0.049117103	5.609700817
98	109	aecz@users.noreply.github.com	5	5	-0.236152968	-0.048239961
99	110	christian.scharr@gmail.com	1	5	-0.236152968	-0.352252213
100	111	kirjaitube@gmail.com	1	4	-0.331784205	-0.36329583
101	112	heathkit@google.com	1	0	-0.406554852	-0.370756606
102	113	juleskremer@gmail.com	8	4	-0.179163471	-0.304658608
103	114	sshevchenko@cogniance.com	1	4	-0.331784205	-0.36329583
104	115	sanderboom@gmail.com	1	3	-0.147351308	-0.302015566
105	116	dlotts@knightrider.com	2	3	-0.147351308	-0.294307983
106	117	josephperrott.github@gmail.com	10	3	-0.147351308	0.191269764
107	118	william.koza@gmail.com	7	2	1.9990005	0
108	119	jesselpalmer@gmail.com	1	4	-0.331784205	-0.35352296
109	120	esadoff@ardiangroup.com	1	4	-0.331784205	-0.36329583
110	121	laco0416+github@gmail.com	4	5	-0.236152968	-0.269339781
111	122	shinoy.jacob2@gmail.com	2	1	-0.368914429	-0.377517255
112	123	tbosch1009@gmail.com	30	0	2.942135467	5.125164848
113	124	rkirov@gmail.com	3	0	-0.406554852	-0.344077376
114	125	wardbell@hotmail.com	19	4	0.049767631	2.451290811
115	126	nallwhy@gmail.com	1	3	-0.147351308	-0.302015566
116	127	mmalerba@google.com	22	3	-0.147351308	1.509266507
117	128	wiens.joshua@gmail.com	3	3	-0.147351308	-0.2866004
118	129	ErinCoughlan@users.noreply.github.com	2	3	-0.147351308	-0.294307983
119	130	cedric@ninja-squad.com	16	5	0.741469533	-0.020602483
120	131	matias@yearofmoo.com	18	0	0.407991442	0.963204912
121	132	trotyl@qq.com	7	4	0.049767631	-0.333977219
122	133	kncvch@gmail.com	3	0	-0.406554852	-0.30405853
123	134	caerus.karu@gmail.com	3	3	0.049117103	-0.2866004
124	135	peter.newnham@appsbroker.com	1	5	-0.236152968	-0.352252213
125	136	er.sumitarora@gmail.com	12	5	-0.236152968	0.532147067
126	137	stevermeister@gmail.com	6	2	0	0
127	138	jiverson222@gmail.com	1	5	-0.236152968	-0.352252213
128	139	akdeora@google.com	2	0	-0.406554852	-0.33073776
129	140	john@johnpapa.net	1	5	-0.236152968	-0.352252213
130	141	ThomasBurleson@Gmail.com	1	3	-0.147351308	-0.294307983
131	142	ReToCode@users.noreply.github.com	1	5	-0.236152968	-0.352252213
132	143	douglasduteil@gmail.com	1	5	-0.236152968	-0.352252213
133	144	ozzieorca@gmail.com	2	5	-0.096492611	-0.352252213
134	146	swftvsn@users.noreply.github.com	1	3	-0.147351308	-0.302015566
135	147	kuncevic@users.noreply.github.com	2	0	-0.406554852	-0.33073776
136	148	misko@hevery.com	35	0	0.951022304	3.190920647
137	149	delasteve@users.noreply.github.com	4	5	-0.236152968	-0.214064826
138	150	deast@google.com	7	1	2.582401005	0.49367641
139	151	jsayol@users.noreply.github.com	1	0	-0.406554852	-0.370756606
140	152	don@happycollision.com	5	2	-0.499750125	0
141	153	christian.liebel@thinktecture.com	1	5	-0.236152968	-0.352252213
142	154	avix1000@gmail.com	5	0	-0.135039421	-0.250700069
143	155	ed@freightchick.com	3	3	-0.147351308	-0.278892816
144	156	admosity@users.noreply.github.com	1	3	-0.147351308	-0.302015566
145	157	igor@angular.io	7	4	-0.102853104	-0.216702776
146	158	royling0024@gmail.com	3	0	-0.316049708	-0.344077376
147	159	devoto13@gmail.com	5	5	-0.096492611	-0.186427348
148	160	vincent.ogloblinsky@gmail.com	3	4	-0.331784205	-0.343750089
149	161	topher@profoundry.us	4	3	-0.147351308	-0.271185233
150	162	fadysamirsadek@live.com	1	3	-0.147351308	-0.302015566
151	164	jasonlhodges@gmail.com	1	4	-0.331784205	-0.35352296
152	165	joe.jordan.brown@gmail.com	1	0	-0.406554852	-0.370756606
153	166	DmitryShilovich@gmail.com	6	0	-0.406554852	-0.170662378
154	167	Frank3K@users.noreply.github.com	2	3	-0.147351308	-0.294307983
155	168	thomas.pink@me.com	1	4	-0.331784205	-0.36329583
156	169	jeyoshimi@users.noreply.github.com	1	3	-0.147351308	-0.294307983
157	170	igor@angularjs.org	16	4	2.262768277	0.418533793
158	171	smoke@users.noreply.github.com	1	5	-0.236152968	-0.352252213
159	172	abhikdeora@gmail.com	2	0	-0.406554852	-0.357416991
160	173	foxxcz@gmail.com	2	3	-0.147351308	-0.294307983
161	174	eagle@post.harvard.edu	8	0	-0.135039421	-0.237360454
162	175	daniel.ronnkvist@kit.se	1	5	-0.236152968	-0.352252213
163	176	xeeeveee@gmail.com	3	1	-0.368914429	-0.203278522
164	177	maasencioh@gmail.com	4	4	-0.331784205	-0.333977219
165	178	juliano.brasil@gmail.com	2	3	-0.147351308	-0.2866004
166	179	adam77@gmail.com	2	4	-0.331784205	-0.35352296
167	181	vikerman@users.noreply.github.com	7	0	-0.044534277	-0.237360454
168	182	fisherds@rose-hulman.edu	1	1	-0.368914429	-0.551755988
169	183	gianpaj@users.noreply.github.com	2	1	-0.368914429	-0.377517255
170	184	somo@mombo.solutions	2	1	-0.368914429	-0.377517255
171	185	boikom@jqwidgets.com	5	4	-0.331784205	-0.324204349
172	186	andys8@users.noreply.github.com	1	4	-0.331784205	-0.36329583
173	187	PhilipSultanescu@users.noreply.github.com	1	3	-0.147351308	-0.302015566
174	189	web@cyrilletuzi.com	3	3	0.049117103	-0.294307983
175	190	christoph.krautz@comerge.net	1	0	-0.406554852	-0.344077376
176	191	spiralout.eu@gmail.com	2	1	-0.368914429	-0.377517255
177	192	kara@users.noreply.github.com	11	3	1.031459159	0.753923344
178	193	nicholas@cartant.com	1	1	-0.368914429	-0.551755988
179	194	estebanmarin@gmx.ch	3	3	-0.147351308	-0.2866004
180	195	ocarreterom@users.noreply.github.com	1	3	-0.147351308	-0.302015566
181	196	martin@probst.io	2	4	-0.255473838	-0.36329583
182	197	diestrin@gmail.com	1	0	-0.406554852	-0.370756606
183	198	sreglitzki@googlemail.com	1	3	-0.147351308	-0.294307983
184	199	swseverance@gmail.com	3	4	-0.331784205	-0.333977219
185	201	mr.john.rood@gmail.com	1	3	-0.147351308	-0.302015566
186	202	chuckj@google.com	30	0	2.942135467	3.43103372
187	203	agroves333@gmail.com	1	1	-0.368914429	-0.551755988
188	204	coeur@gmx.fr	3	0	-0.406554852	-0.344077376
189	205	shairez@users.noreply.github.com	1	0	-0.406554852	-0.370756606
190	206	josepho011235@gmail.com	1	5	-0.236152968	-0.352252213
191	207	rob.jacobs@msn.com	4	3	-0.147351308	-0.2403549
192	208	matt24ray@gmail.com	1	4	-0.331784205	-0.36329583
193	209	filipematossilva@gmail.com	40	5	6.607204541	4.788318603
194	210	a_s_rusakov@mail.ru	1	0	-0.406554852	-0.370756606
195	211	andrewjs@google.com	4	3	-0.147351308	-0.26347765
196	212	adrien.crivelli@gmail.com	1	5	-0.236152968	-0.352252213
197	213	mgechev@gmail.com	2	0	-0.406554852	-0.357416991
198	214	31967674+cdschroeder@users.noreply.github.com	1	0	-0.406554852	-0.370756606
199	215	xz64.xyz@gmail.com	5	5	-0.236152968	-0.020602483
200	216	jasonjean1993@gmail.com	6	5	0.881129891	-0.186427348
201	217	skitch920@gmail.com	1	5	-0.236152968	-0.352252213
202	218	shlomiassaf@users.noreply.github.com	5	3	-0.147351308	-0.21723215
203	219	dave11mj@gmail.com	3	5	-0.236152968	-0.269339781
204	220	Youssef.Taghlabi@CapitalOne.com	2	3	-0.147351308	-0.271185233
205	221	jelbourn@google.com	1	0	-0.406554852	-0.370756606
206	222	mpieszak84@gmail.com	4	0	-0.406554852	-0.33073776
207	223	joost.koehoorn@gmail.com	1	0	-0.406554852	-0.370756606
208	224	jasonaden@users.noreply.github.com	11	0	-0.225544565	-0.103964302
209	225	adnan333bd@gmail.com	1	1	-0.368914429	-0.551755988
210	226	funk.valentin@gmail.com	1	1	-0.368914429	-0.551755988
211	227	wilahti@gmail.com	1	5	-0.236152968	-0.352252213
212	228	josephperrott@gmail.com	6	3	-0.147351308	-0.1941094
213	229	paulgschwendtner@gmail.com	34	3	-0.147351308	3.397624413
214	230	sam.verschueren@gmail.com	1	0	-0.406554852	-0.357416991
215	231	KevinPhelps11@gmail.com	1	5	-0.236152968	-0.241702303
216	232	giora111@gmail.com	1	5	-0.236152968	-0.324614736
217	233	actra-gschuster@users.noreply.github.com	1	3	-0.147351308	-0.302015566
218	234	cgcladera@gmail.com	2	0	-0.316049708	-0.357416991
219	235	rahu3r@gmail.com	4	1	-0.368914429	-0.029039789
220	236	19598772+clydin@users.noreply.github.com	7	5	0.043167747	0.532147067
221	237	aravind.fz@gmail.com	1	4	-0.331784205	-0.36329583
222	238	dh@schiffel.it	1	3	-0.147351308	-0.302015566
223	240	cmckni3@gmail.com	2	4	-0.331784205	-0.35352296
224	241	alexey.toksarov@flatstack.com	5	2	-0.499750125	0
225	242	frederik.prijck@gmail.com	1	4	-0.331784205	-0.36329583
226	243	amcdaniel2@gmail.com	11	3	-0.147351308	0.337713847
227	244	ph1ll@users.noreply.github.com	4	4	-0.331784205	-0.333977219
228	245	garo.yeriazarian@gmail.com	2	5	-0.236152968	-0.214064826
229	246	mbrocchi@gmail.com	19	5	-0.096492611	2.300945627
230	247	victor@suumit.com	31	0	3.123145755	2.257147584
231	248	erikhaddad@users.noreply.github.com	1	1	-0.368914429	-0.551755988
232	249	shyamchen1994@gmail.com	1	5	-0.236152968	-0.352252213
233	250	seanharr11@gmail.com	1	3	-0.147351308	-0.302015566
234	251	charles@thunderpos.com	20	5	-0.096492611	1.803471032
235	252	shefalis@ideablade.com	1	4	-0.331784205	-0.36329583
236	253	niklas-dahl@users.noreply.github.com	4	5	-0.236152968	-0.269339781
237	254	tinagao@google.com	24	3	8.497258784	0.376251763
238	255	lucassloan@google.com	3	0	-0.406554852	-0.317398145
239	256	info@sargodarya.de	1	3	-0.147351308	-0.302015566
240	257	vikram.subramanian@gmail.com	3	0	-0.406554852	-0.317398145
241	258	32056062+TheRedD0t@users.noreply.github.com	3	3	-0.147351308	-0.2866004
242	259	dherges@users.noreply.github.com	1	0	-0.406554852	-0.357416991
243	260	bradpitcher@gmail.com	6	4	-0.331784205	-0.304658608
244	261	sarun.intaralawan@gmail.com	2	5	-0.096492611	-0.352252213
245	262	maistho@gmail.com	1	1	-0.368914429	-0.551755988
246	263	alan.agius4@gmail.com	1	5	-0.236152968	-0.352252213
247	264	bnenning@gmail.com	1	3	-0.147351308	-0.302015566
248	265	Elad.bezalel@gmail.com	13	3	-0.147351308	0.083363598
249	266	ahsan.ubitian@gmail.com	3	5	-0.096492611	-0.324614736
250	267	andrewseguin@users.noreply.github.com	18	3	-0.147351308	1.170132842
251	269	kirjs@google.com	2	3	-0.147351308	-0.294307983
252	270	mim@mim.pw	2	4	-0.331784205	-0.35352296
253	271	Foxandxss@gmail.com	31	4	0.736560935	2.793341271
254	272	johnleon24@gmail.com	2	3	-0.147351308	-0.294307983
255	273	hans@hansl.ca	26	5	2.557054179	4.180294098
256	274	emoralesb05@gmail.com	2	3	-0.147351308	-0.278892816
257	275	stephen.fluin@gmail.com	3	0	-0.406554852	-0.344077376
258	276	bob.bumsuk.lee@gmail.com	4	1	-0.368914429	-0.029039789
259	277	jb@ninja-squad.com	2	0	-0.406554852	-0.357416991
260	278	ishitatsuyuki@gmail.com	2	5	-0.236152968	-0.324614736
261	279	cexbrayat@users.noreply.github.com	2	5	-0.236152968	-0.186427348
262	280	kalpakas.g@gmail.com	29	4	3.865285987	2.07992174
263	281	nataliesidhom@gmail.com	1	4	-0.331784205	-0.36329583
264	282	ricardo_varanda@trendmicro.ie	1	5	-0.236152968	-0.352252213
265	283	ju.ralph@gmail.com	2	0	-0.406554852	-0.33073776
266	284	adyavanapalli@gmail.com	2	3	-0.147351308	-0.294307983
267	285	DzmitryShylovich@users.noreply.github.com	9	0	-0.225544565	-0.037266227
268	286	iminar@google.com	17	4	0.660250568	0.017846111
269	287	james.ayvaz@gmail.com	1	5	-0.236152968	-0.352252213
