# Supplementary material for: Structural stability of the evolving developer collaboration network in the OSS community
Source: PLoS One. 2022 Jul 8;17(7):e0270922. doi: 10.1371/journal.pone.0270922 (PMC9269872; doi:10.1371/journal.pone.0270922)
Supplement: S1 Data — (ZIP) [file pone.0270922.s001.zip › data-of-Angular-developers-main/network data/v6_edges.csv]

	Source	Target	Type	Weight
0	182	38	Undirected	17
1	93	38	Undirected	1
2	38	49	Undirected	9
3	38	12	Undirected	2
4	49	12	Undirected	2
5	143	32	Undirected	1
6	143	161	Undirected	3
7	143	5	Undirected	3
8	32	161	Undirected	15
9	32	5	Undirected	35
10	161	5	Undirected	34
11	12	161	Undirected	11
12	12	143	Undirected	1
13	12	32	Undirected	4
14	12	58	Undirected	12
15	85	12	Undirected	4
16	153	160	Undirected	55
17	80	68	Undirected	17
18	80	61	Undirected	55
19	61	152	Undirected	1
20	59	54	Undirected	1
21	54	161	Undirected	3
22	90	161	Undirected	1
23	22	161	Undirected	18
24	86	161	Undirected	5
25	108	58	Undirected	13
26	153	132	Undirected	107
27	153	177	Undirected	62
28	177	132	Undirected	63
29	10	46	Undirected	2
30	61	163	Undirected	20
31	61	109	Undirected	18
32	109	163	Undirected	1
33	61	150	Undirected	34
34	61	128	Undirected	1
35	34	173	Undirected	12
36	34	150	Undirected	7
37	34	163	Undirected	6
38	184	61	Undirected	1
39	61	156	Undirected	17
40	109	128	Undirected	1
41	34	61	Undirected	81
42	22	58	Undirected	3
43	105	85	Undirected	9
44	177	160	Undirected	45
45	132	160	Undirected	168
46	133	46	Undirected	3
47	173	68	Undirected	23
48	173	61	Undirected	24
49	68	61	Undirected	35
50	68	22	Undirected	1
51	23	54	Undirected	1
52	23	24	Undirected	1
53	96	24	Undirected	1
54	24	58	Undirected	3
55	24	85	Undirected	1
56	24	95	Undirected	1
57	105	58	Undirected	23
58	133	105	Undirected	13
59	177	105	Undirected	6
60	38	58	Undirected	1
61	95	5	Undirected	165
62	95	44	Undirected	32
63	95	32	Undirected	14
64	44	32	Undirected	4
65	44	5	Undirected	43
66	85	171	Undirected	1
67	12	171	Undirected	1
68	72	30	Undirected	1
69	12	95	Undirected	11
70	12	105	Undirected	2
71	118	46	Undirected	1
72	109	80	Undirected	11
73	68	163	Undirected	6
74	20	54	Undirected	1
75	31	5	Undirected	9
76	31	44	Undirected	2
77	31	140	Undirected	2
78	65	58	Undirected	4
79	65	182	Undirected	1
80	58	182	Undirected	9
81	138	61	Undirected	1
82	138	80	Undirected	3
83	162	61	Undirected	1
84	67	102	Undirected	1
85	67	54	Undirected	1
86	102	54	Undirected	10
87	58	161	Undirected	6
88	22	102	Undirected	2
89	22	54	Undirected	2
90	125	95	Undirected	7
91	125	5	Undirected	12
92	20	17	Undirected	1
93	161	44	Undirected	5
94	161	181	Undirected	2
95	5	54	Undirected	9
96	5	181	Undirected	9
97	44	54	Undirected	3
98	44	181	Undirected	5
99	54	181	Undirected	2
100	38	95	Undirected	19
101	182	95	Undirected	6
102	95	54	Undirected	1
103	125	32	Undirected	2
104	125	181	Undirected	1
105	32	181	Undirected	1
106	132	15	Undirected	4
107	153	15	Undirected	4
108	15	177	Undirected	4
109	132	87	Undirected	3
110	132	51	Undirected	1
111	87	51	Undirected	1
112	132	12	Undirected	1
113	153	12	Undirected	1
114	35	61	Undirected	48
115	35	109	Undirected	15
116	35	13	Undirected	1
117	61	13	Undirected	7
118	35	80	Undirected	19
119	35	150	Undirected	10
120	109	150	Undirected	1
121	80	150	Undirected	11
122	173	35	Undirected	29
123	90	150	Undirected	3
124	34	109	Undirected	2
125	68	109	Undirected	1
126	68	35	Undirected	4
127	2	61	Undirected	2
128	150	173	Undirected	2
129	109	84	Undirected	2
130	84	61	Undirected	3
131	84	35	Undirected	2
132	109	9	Undirected	1
133	9	35	Undirected	1
134	155	35	Undirected	1
135	155	80	Undirected	1
136	155	109	Undirected	1
137	150	68	Undirected	3
138	80	45	Undirected	1
139	22	125	Undirected	10
140	108	182	Undirected	2
141	108	54	Undirected	1
142	182	54	Undirected	3
143	54	58	Undirected	3
144	54	105	Undirected	2
145	182	22	Undirected	2
146	182	105	Undirected	28
147	22	105	Undirected	6
148	108	105	Undirected	4
149	122	146	Undirected	2
150	153	22	Undirected	1
151	147	36	Undirected	1
152	147	34	Undirected	2
153	80	34	Undirected	13
154	187	182	Undirected	1
155	125	161	Undirected	2
156	125	182	Undirected	2
157	125	58	Undirected	11
158	125	85	Undirected	2
159	182	85	Undirected	4
160	58	85	Undirected	5
161	58	95	Undirected	34
162	85	95	Undirected	5
163	58	122	Undirected	3
164	122	85	Undirected	1
165	122	125	Undirected	1
166	122	95	Undirected	1
167	95	161	Undirected	17
168	5	119	Undirected	3
169	161	119	Undirected	3
170	5	85	Undirected	5
171	161	85	Undirected	7
172	85	119	Undirected	1
173	85	38	Undirected	1
174	22	95	Undirected	2
175	46	80	Undirected	1
176	34	156	Undirected	11
177	61	179	Undirected	2
178	34	179	Undirected	1
179	150	89	Undirected	2
180	28	61	Undirected	1
181	133	17	Undirected	4
182	17	105	Undirected	9
183	95	105	Undirected	35
184	5	58	Undirected	5
185	5	105	Undirected	7
186	138	58	Undirected	9
187	138	105	Undirected	1
188	58	171	Undirected	3
189	161	33	Undirected	1
190	146	58	Undirected	2
191	46	62	Undirected	2
192	34	68	Undirected	38
193	95	123	Undirected	2
194	161	105	Undirected	5
195	123	105	Undirected	1
196	173	138	Undirected	1
197	34	138	Undirected	3
198	104	61	Undirected	1
199	68	138	Undirected	1
200	182	132	Undirected	1
201	20	105	Undirected	3
202	20	38	Undirected	2
203	105	38	Undirected	5
204	60	58	Undirected	2
205	132	49	Undirected	2
206	136	132	Undirected	2
207	136	116	Undirected	1
208	136	153	Undirected	1
209	116	132	Undirected	1
210	116	153	Undirected	1
211	153	171	Undirected	3
212	61	171	Undirected	5
213	68	60	Undirected	1
214	12	182	Undirected	3
215	72	86	Undirected	1
216	72	132	Undirected	1
217	86	132	Undirected	1
218	17	41	Undirected	1
219	17	102	Undirected	1
220	41	102	Undirected	2
221	86	125	Undirected	1
222	163	182	Undirected	2
223	95	17	Undirected	2
224	3	132	Undirected	1
225	173	163	Undirected	1
226	163	150	Undirected	2
227	69	61	Undirected	1
228	163	80	Undirected	4
229	182	17	Undirected	1
230	157	58	Undirected	1
231	157	108	Undirected	1
232	127	54	Undirected	3
233	127	38	Undirected	4
234	54	38	Undirected	3
235	86	38	Undirected	1
236	12	65	Undirected	1
237	12	5	Undirected	15
238	93	182	Undirected	1
239	145	182	Undirected	1
240	35	38	Undirected	1
241	25	105	Undirected	2
242	25	22	Undirected	2
243	25	108	Undirected	1
244	25	17	Undirected	2
245	22	108	Undirected	1
246	22	17	Undirected	2
247	108	17	Undirected	1
248	167	38	Undirected	1
249	38	73	Undirected	1
250	46	74	Undirected	1
251	34	70	Undirected	1
252	34	35	Undirected	3
253	35	163	Undirected	1
254	65	164	Undirected	1
255	46	144	Undirected	1
256	46	83	Undirected	1
257	46	120	Undirected	1
258	46	117	Undirected	1
259	46	48	Undirected	1
260	144	83	Undirected	1
261	144	120	Undirected	1
262	144	117	Undirected	1
263	144	48	Undirected	1
264	83	120	Undirected	1
265	83	117	Undirected	1
266	83	48	Undirected	1
267	120	117	Undirected	1
268	120	48	Undirected	1
269	117	48	Undirected	1
270	20	12	Undirected	2
271	54	12	Undirected	6
272	54	85	Undirected	6
273	54	143	Undirected	2
274	143	85	Undirected	3
275	30	20	Undirected	1
276	164	105	Undirected	1
277	21	133	Undirected	1
278	153	88	Undirected	1
279	88	132	Undirected	1
280	43	139	Undirected	32
281	43	17	Undirected	1
282	139	17	Undirected	1
283	109	148	Undirected	1
284	61	56	Undirected	2
285	61	82	Undirected	1
286	97	61	Undirected	1
287	97	35	Undirected	1
288	35	18	Undirected	1
289	121	61	Undirected	1
290	20	182	Undirected	1
291	58	32	Undirected	3
292	44	12	Undirected	6
293	12	125	Undirected	3
294	75	182	Undirected	3
295	12	163	Undirected	1
296	163	32	Undirected	1
297	22	186	Undirected	1
298	182	52	Undirected	3
299	15	160	Undirected	2
300	53	132	Undirected	1
301	156	35	Undirected	2
302	86	52	Undirected	1
303	181	95	Undirected	1
304	38	30	Undirected	2
305	52	105	Undirected	1
306	22	5	Undirected	2
307	61	166	Undirected	1
308	132	37	Undirected	2
309	103	177	Undirected	1
310	98	105	Undirected	1
311	20	133	Undirected	3
312	182	133	Undirected	1
313	133	38	Undirected	7
314	133	58	Undirected	5
315	105	125	Undirected	1
316	133	177	Undirected	1
317	38	81	Undirected	2
318	47	153	Undirected	2
319	47	132	Undirected	1
320	174	161	Undirected	1
321	78	154	Undirected	1
322	76	100	Undirected	1
323	76	46	Undirected	1
324	100	46	Undirected	1
325	154	10	Undirected	1
326	154	159	Undirected	1
327	154	11	Undirected	1
328	60	5	Undirected	1
329	86	175	Undirected	2
330	168	26	Undirected	1
331	168	110	Undirected	1
332	168	158	Undirected	1
333	168	175	Undirected	2
334	26	110	Undirected	1
335	26	158	Undirected	1
336	26	175	Undirected	1
337	110	158	Undirected	1
338	110	175	Undirected	1
339	158	175	Undirected	1
340	63	175	Undirected	1
341	52	175	Undirected	1
342	175	30	Undirected	1
343	156	80	Undirected	5
344	156	68	Undirected	1
345	75	71	Undirected	1
346	175	91	Undirected	1
347	153	113	Undirected	1
348	153	16	Undirected	1
349	113	16	Undirected	1
350	153	130	Undirected	1
351	70	61	Undirected	1
352	61	14	Undirected	2
353	172	85	Undirected	1
354	60	138	Undirected	1
355	183	182	Undirected	1
356	183	173	Undirected	1
357	182	173	Undirected	1
358	125	77	Undirected	1
359	58	77	Undirected	1
360	12	77	Undirected	1
361	173	104	Undirected	1
362	68	104	Undirected	3
363	34	104	Undirected	3
364	30	52	Undirected	1
365	132	22	Undirected	1
366	90	61	Undirected	2
367	90	86	Undirected	1
368	61	86	Undirected	1
369	150	151	Undirected	1
370	174	125	Undirected	1
371	174	58	Undirected	1
372	174	95	Undirected	1
373	129	153	Undirected	1
374	80	2	Undirected	1
375	163	60	Undirected	1
376	17	54	Undirected	2
377	19	168	Undirected	1
378	19	176	Undirected	1
379	168	176	Undirected	1
380	116	177	Undirected	1
381	75	175	Undirected	13
382	182	175	Undirected	2
383	175	55	Undirected	1
384	75	55	Undirected	2
385	175	105	Undirected	1
386	175	22	Undirected	2
387	58	186	Undirected	2
388	186	182	Undirected	2
389	186	105	Undirected	1
390	186	85	Undirected	3
391	58	79	Undirected	1
392	79	161	Undirected	1
393	79	22	Undirected	1
394	108	79	Undirected	2
395	22	85	Undirected	1
396	8	40	Undirected	1
397	8	60	Undirected	1
398	8	21	Undirected	1
399	8	142	Undirected	1
400	40	60	Undirected	1
401	40	21	Undirected	1
402	40	142	Undirected	1
403	60	21	Undirected	1
404	60	142	Undirected	1
405	21	142	Undirected	1
406	171	132	Undirected	1
407	13	150	Undirected	2
408	13	156	Undirected	1
409	150	156	Undirected	3
410	68	13	Undirected	1
411	68	166	Undirected	1
412	68	46	Undirected	1
413	166	46	Undirected	1
414	166	150	Undirected	1
415	46	150	Undirected	1
416	34	13	Undirected	3
417	126	95	Undirected	3
418	42	12	Undirected	1
419	66	12	Undirected	1
420	160	134	Undirected	1
421	134	132	Undirected	1
422	90	68	Undirected	4
