# Supplementary material for: Structural stability of the evolving developer collaboration network in the OSS community
Source: PLoS One. 2022 Jul 8;17(7):e0270922. doi: 10.1371/journal.pone.0270922 (PMC9269872; doi:10.1371/journal.pone.0270922)
Supplement: S1 Data — (ZIP) [file pone.0270922.s001.zip › data-of-Angular-developers-main/network data/v6_nodes.csv]

	Id	Label	degree	modularity_class	p	z
0	2	lharries@users.noreply.github.com	2	0	-0.390345726	-0.427736793
1	3	tomas.trajan@gmail.com	1	6	-0.401108221	-0.485880482
2	5	karakara@google.com	16	2	-0.025815102	4.430423726
3	8	m.goleb@gmail.com	4	5	-0.536669689	0
4	9	a.roggeri.c@gmail.com	2	0	-0.390345726	-0.441688431
5	10	IMM0rtalis@users.noreply.github.com	2	3	-0.249857224	-0.163609864
6	11	tiberiuzuld@gmail.com	1	3	-0.249857224	-0.818049319
7	12	alx+alxhub@alxandria.net	23	2	1.116503174	0.718764303
8	13	will.s.howell@gmail.com	6	0	-0.390345726	-0.260317142
9	14	ngjunyen@gmail.com	1	0	-0.390345726	-0.441688431
10	15	dennissandersisi@yahoo.com	4	6	-0.401108221	-0.367373047
11	16	nename0@googlemail.com	2	6	-0.401108221	-0.476764525
12	17	JiaLi.Passion@gmail.com	13	2	0.354957656	-0.139903176
13	18	matthewdeeco@gmail.com	1	0	-0.390345726	-0.455640069
14	19	shioyang4321@gmail.com	2	1	-0.375392835	-0.546522814
15	20	jbogart@gmail.com	8	2	-0.406587861	-0.306096881
16	21	viks@google.com	5	5	-0.153334197	0
17	22	olivier.combe@gmail.com	19	2	1.497275933	0.261731613
18	23	e0013259@u.nus.edu	2	2	-0.406587861	-0.472290587
19	24	vlajos@gmail.com	5	2	-0.406587861	-0.40304321
20	25	robwormald@gmail.com	4	2	-0.406587861	-0.40304321
21	26	levizitting5663@gmail.com	4	1	-0.375392835	-0.234224063
22	28	netocny@gmail.com	1	0	-0.390345726	-0.455640069
23	30	suguru.inatomi@gmail.com	5	2	-0.025815102	-0.43074216
24	31	ben@benlesh.com	3	2	-0.406587861	-0.319946357
25	32	mlaval@amadeus.com	10	2	-0.025815102	0.594119024
26	33	a.vatsaev@gmail.com	1	2	-0.406587861	-0.486140062
27	34	jelbourn@gmail.com	15	0	-0.390345726	2.125412897
28	35	rafaelsantana3095@gmail.com	16	0	0.042199538	1.455734289
29	36	a.lopez.sanchez@outlook.es	1	0	-0.390345726	-0.455640069
30	37	joshuaw@easymetrics.com	1	6	-0.401108221	-0.476764525
31	38	pete@bacondarwin.com	18	2	-0.025815102	0.580269548
32	40	vbn-vbn15@yandex.ru	4	5	-0.536669689	0
33	41	voithos@google.com	2	2	-0.406587861	-0.458441111
34	42	zhangwenlp@vip.qq.com	1	2	-0.406587861	-0.486140062
35	43	james@jamesdaniels.net	2	4	0	0
36	44	pkozlowski.opensource@gmail.com	8	2	-0.406587861	0.884958008
37	45	emilio-martinez@users.noreply.github.com	1	0	-0.390345726	-0.455640069
38	46	splaktar@gmail.com	16	3	3.747858367	3.108587412
39	47	rahul.bhooteshwar@gmail.com	2	6	-0.401108221	-0.467648569
40	48	alain@interstate21.com	5	3	-0.249857224	0.490829591
41	49	robertsbt@gmail.com	3	2	0.354957656	-0.347645308
42	51	toschulte@gmail.com	2	6	-0.401108221	-0.476764525
43	52	kapunahelewong@gmail.com	5	2	-0.025815102	-0.416892685
44	53	bram@gotink.me	1	6	-0.401108221	-0.485880482
45	54	jasonaden@google.com	21	2	-0.406587861	0.400226367
46	55	serge.koshechkin@gmail.com	2	1	-0.375392835	-0.390373439
47	56	4996462+benelliott@users.noreply.github.com	1	0	-0.390345726	-0.441688431
48	58	alexeagle@google.com	26	2	4.924230761	1.591281257
49	59	adrien@kyklydse.com	1	2	-0.406587861	-0.486140062
50	60	fabianwiles@live.com	9	5	1.763343263	0
51	61	crisbeto@users.noreply.github.com	31	0	0.042199538	4.692514224
52	62	toryberra+github@gmail.com	1	3	-0.249857224	-0.490829591
53	63	kirjaitube@gmail.com	1	1	-0.375392835	-0.70267219
54	65	gmagolan@gmail.com	4	2	-0.406587861	-0.40304321
55	66	fisenkodv@gmail.com	1	2	-0.406587861	-0.486140062
56	67	vcampanale0294@gmail.com	2	2	-0.406587861	-0.472290587
57	68	josephperrott.github@gmail.com	17	0	0.907290065	1.455734289
58	69	o.lemasle@gmail.com	1	0	-0.390345726	-0.455640069
59	70	edric.chan.1997@gmail.com	2	0	-0.390345726	-0.441688431
60	71	courtney@courtneypattison.com	1	1	-0.375392835	-0.70267219
61	72	william.koza@gmail.com	3	2	-0.025815102	-0.472290587
62	73	paulmojicatech@gmail.com	1	2	-0.406587861	-0.486140062
63	74	sviams@users.noreply.github.com	1	3	-0.249857224	-0.818049319
64	75	wardbell@hotmail.com	4	1	0.750785671	1.639568442
65	76	codymikol@gmail.com	2	3	-0.249857224	-0.490829591
66	77	rkirov@gmail.com	3	2	-0.406587861	-0.458441111
67	78	currensy@users.noreply.github.com	1	3	-0.249857224	-0.818049319
68	79	tbosch1009@gmail.com	4	2	-0.406587861	-0.43074216
69	80	mmalerba@google.com	13	0	0.042199538	1.497589202
70	81	hao.ran.chen24@gmail.com	1	2	-0.406587861	-0.472290587
71	82	steven@stevenxu.ca	1	0	-0.390345726	-0.455640069
72	83	mashhoodr@gmail.com	5	3	-0.249857224	0.490829591
73	84	louw@ouq77.kiwi	3	0	-0.390345726	-0.371930243
74	85	matias@yearofmoo.com	18	2	-0.025815102	0.317129514
75	86	trotyl@qq.com	9	2	1.497275933	-0.375344259
76	87	cedric@ninja-squad.com	2	6	-0.401108221	-0.458532612
77	88	timmyg13@gmail.com	2	6	-0.401108221	-0.476764525
78	89	erf.kyle@gmail.com	1	0	-0.390345726	-0.441688431
79	90	caerus.karu@gmail.com	5	0	0.474744802	-0.344026967
80	91	ntulsy@live.com	1	1	-0.375392835	-0.70267219
81	93	psreep@gmail.com	2	2	-0.406587861	-0.472290587
82	95	misko@hevery.com	20	2	-0.406587861	4.471972152
83	96	camilogiraldo91@gmail.com	1	2	-0.406587861	-0.486140062
84	97	maxymov.st@gmail.com	2	0	-0.390345726	-0.441688431
85	98	steven.liekens@gmail.com	1	2	-0.406587861	-0.486140062
86	100	karansapolia@users.noreply.github.com	2	3	-0.249857224	-0.490829591
87	102	avix1000@gmail.com	5	2	-0.406587861	-0.27839793
88	103	admosity@users.noreply.github.com	1	6	-0.401108221	-0.485880482
89	104	tobiasschweizer@users.noreply.github.com	4	0	-0.390345726	-0.357978605
90	105	igor@angular.io	24	2	2.639594209	1.70207706
91	108	eagle@post.harvard.edu	9	2	-0.406587861	-0.139903176
92	109	juliano.brasil@gmail.com	12	0	-0.390345726	0.297748364
93	110	maasencioh@gmail.com	4	1	-0.375392835	-0.234224063
94	113	jansennico@gmail.com	2	6	-0.401108221	-0.476764525
95	116	web@cyrilletuzi.com	4	6	-0.401108221	-0.458532612
96	117	splintercode.cb@gmail.com	5	3	-0.249857224	0.490829591
97	118	chenlijun1999@gmail.com	1	3	-0.249857224	-0.818049319
98	119	kara@users.noreply.github.com	3	2	-0.406587861	-0.40304321
99	120	mikehartington@gmail.com	5	3	-0.249857224	0.490829591
100	121	Longfld@users.noreply.github.com	1	0	-0.390345726	-0.455640069
101	122	martin@probst.io	5	2	-0.406587861	-0.389193734
102	123	swseverance@gmail.com	2	2	-0.406587861	-0.458441111
103	125	chuckj@google.com	15	2	-0.406587861	0.289430563
104	126	kevin.michael.fahy@gmail.com	1	2	-0.406587861	-0.458441111
105	127	sergeome@gmail.com	2	2	-0.406587861	-0.40304321
106	128	tmoy@live.ca	2	0	-0.390345726	-0.441688431
107	129	shairez@users.noreply.github.com	1	6	-0.401108221	-0.485880482
108	130	clemens.himmer@hotmail.com	1	6	-0.401108221	-0.485880482
109	132	filipematossilva@gmail.com	21	6	2.807757544	2.750284077
110	133	andrewjs@google.com	9	2	1.497275933	-0.042956848
111	134	jasonjean1993@gmail.com	2	6	-0.401108221	-0.476764525
112	136	borggreve@gmail.com	3	6	-0.401108221	-0.458532612
113	138	jelbourn@google.com	8	0	4.367652175	-0.344026967
114	139	jymdman@gmail.com	2	4	0	0
115	140	alexzuza@yandex.ru	1	2	-0.406587861	-0.472290587
116	142	mpieszak84@gmail.com	4	5	-0.536669689	0
117	143	joost.koehoorn@gmail.com	6	2	-0.406587861	-0.319946357
118	144	kim.maida@auth0.com	5	3	-0.249857224	0.490829591
119	145	renokk42@gmail.com	1	2	-0.406587861	-0.486140062
120	146	kyliau@google.com	2	2	-0.406587861	-0.444591636
121	147	tagrain@gmail.com	2	0	-0.390345726	-0.427736793
122	148	banminkyoz@gmail.com	1	0	-0.390345726	-0.455640069
123	150	paulgschwendtner@gmail.com	15	0	0.042199538	0.674442581
124	151	actra-gschuster@users.noreply.github.com	1	0	-0.390345726	-0.455640069
125	152	raygervais@hotmail.ca	1	0	-0.390345726	-0.455640069
126	153	19598772+clydin@users.noreply.github.com	15	6	1.604432882	1.665485253
127	154	dancehallvid@gmail.com	4	3	-0.249857224	0.163609864
128	155	llorenspujol1@gmail.com	3	0	-0.390345726	-0.427736793
129	156	amcdaniel2@gmail.com	7	0	-0.390345726	0.0884738
130	157	mrmeku@gmail.com	2	2	-0.406587861	-0.472290587
131	158	ph1ll@users.noreply.github.com	4	1	-0.375392835	-0.234224063
132	159	contact@elol.fr	1	3	-0.249857224	-0.818049319
133	160	mbrocchi@gmail.com	5	6	-0.401108221	1.975427774
134	161	victor@suumit.com	19	2	-0.025815102	1.425087551
135	162	nothingmi@users.noreply.github.com	1	0	-0.390345726	-0.455640069
136	163	tinagao@google.com	12	0	1.772380593	0.102425437
137	164	lucassloan@google.com	2	2	-0.406587861	-0.472290587
138	166	32056062+TheRedD0t@users.noreply.github.com	4	0	0.042199538	-0.427736793
139	167	hello@nathanfriend.io	1	2	-0.406587861	-0.486140062
140	168	bradpitcher@gmail.com	6	1	-0.375392835	0.234224063
141	171	alan.agius4@gmail.com	6	0	3.502561648	-0.399833518
142	172	alec.assaad@gmail.com	1	2	-0.406587861	-0.486140062
143	173	andrewseguin@users.noreply.github.com	10	0	0.042199538	0.841862233
144	174	benbraou@gmail.com	4	2	-0.406587861	-0.444591636
145	175	Foxandxss@gmail.com	14	1	3.003142683	2.42031532
146	176	mim@mim.pw	2	1	-0.375392835	-0.546522814
147	177	hans@hansl.ca	8	6	2.406649323	1.109411906
148	179	emoralesb05@gmail.com	2	0	-0.390345726	-0.427736793
149	181	david-emmanuel.divernois@amadeus.com	7	2	-0.406587861	-0.209150553
150	182	kalpakas.g@gmail.com	25	2	3.401139726	0.718764303
151	183	davidstanke@google.com	2	0	0.042199538	-0.455640069
152	184	abarone@google.com	1	0	-0.390345726	-0.455640069
153	186	iminar@google.com	5	2	-0.406587861	-0.375344259
154	187	smdunn@google.com	1	2	-0.406587861	-0.486140062
