# Supplementary material for: Structural stability of the evolving developer collaboration network in the OSS community
Source: PLoS One. 2022 Jul 8;17(7):e0270922. doi: 10.1371/journal.pone.0270922 (PMC9269872; doi:10.1371/journal.pone.0270922)
Supplement: S1 Data — (ZIP) [file pone.0270922.s001.zip › data-of-Angular-developers-main/network data/v7_edges.csv]

	Source	Target	Type	Weight
0	181	38	Undirected	15
1	92	38	Undirected	1
2	38	55	Undirected	19
3	38	8	Undirected	27
4	55	8	Undirected	1
5	144	33	Undirected	1
6	144	163	Undirected	4
7	144	4	Undirected	5
8	33	163	Undirected	18
9	33	4	Undirected	46
10	163	4	Undirected	41
11	8	163	Undirected	33
12	8	144	Undirected	2
13	8	33	Undirected	18
14	8	65	Undirected	10
15	86	8	Undirected	23
16	156	162	Undirected	8
17	82	75	Undirected	19
18	82	69	Undirected	7
19	69	155	Undirected	1
20	19	7	Undirected	1
21	57	7	Undirected	1
22	55	73	Undirected	1
23	55	163	Undirected	1
24	55	86	Undirected	1
25	73	163	Undirected	1
26	73	86	Undirected	3
27	163	86	Undirected	8
28	181	8	Undirected	6
29	118	33	Undirected	1
30	31	19	Undirected	1
31	31	4	Undirected	27
32	31	24	Undirected	2
33	31	33	Undirected	9
34	4	24	Undirected	5
35	24	33	Undirected	6
36	78	7	Undirected	1
37	18	22	Undirected	1
38	48	7	Undirected	1
39	4	47	Undirected	68
40	5	163	Undirected	2
41	163	65	Undirected	2
42	128	172	Undirected	21
43	43	156	Undirected	1
44	101	128	Undirected	2
45	156	176	Undirected	45
46	172	156	Undirected	36
47	69	98	Undirected	1
48	154	69	Undirected	46
49	154	75	Undirected	9
50	75	69	Undirected	37
51	154	130	Undirected	1
52	154	159	Undirected	5
53	85	59	Undirected	2
54	55	65	Undirected	3
55	55	181	Undirected	2
56	55	94	Undirected	1
57	181	65	Undirected	4
58	181	94	Undirected	3
59	38	65	Undirected	5
60	38	94	Undirected	3
61	65	94	Undirected	2
62	172	73	Undirected	1
63	99	73	Undirected	19
64	99	65	Undirected	2
65	73	65	Undirected	14
66	86	4	Undirected	48
67	87	86	Undirected	1
68	181	25	Undirected	1
69	65	25	Undirected	2
70	25	38	Undirected	1
71	65	128	Undirected	2
72	162	176	Undirected	16
73	156	128	Undirected	33
74	176	128	Undirected	28
75	176	172	Undirected	21
76	176	2	Undirected	2
77	2	65	Undirected	1
78	65	176	Undirected	37
79	172	65	Undirected	2
80	69	125	Undirected	6
81	35	69	Undirected	50
82	57	1	Undirected	1
83	113	181	Undirected	1
84	173	1	Undirected	1
85	181	59	Undirected	2
86	19	1	Undirected	1
87	19	23	Undirected	1
88	19	92	Undirected	1
89	23	92	Undirected	1
90	117	1	Undirected	1
91	1	92	Undirected	2
92	45	4	Undirected	14
93	45	8	Undirected	9
94	4	8	Undirected	37
95	45	47	Undirected	3
96	94	4	Undirected	59
97	94	47	Undirected	19
98	47	8	Undirected	19
99	119	156	Undirected	1
100	119	22	Undirected	1
101	119	11	Undirected	1
102	156	22	Undirected	1
103	156	11	Undirected	2
104	22	11	Undirected	1
105	156	136	Undirected	1
106	156	28	Undirected	1
107	154	125	Undirected	2
108	181	73	Undirected	4
109	73	59	Undirected	2
110	73	8	Undirected	5
111	99	8	Undirected	14
112	86	181	Undirected	4
113	181	4	Undirected	5
114	86	47	Undirected	28
115	47	33	Undirected	27
116	133	128	Undirected	3
117	71	69	Undirected	1
118	76	69	Undirected	1
119	76	154	Undirected	1
120	49	69	Undirected	1
121	69	111	Undirected	1
122	107	181	Undirected	2
123	65	31	Undirected	2
124	181	31	Undirected	6
125	31	38	Undirected	2
126	181	99	Undirected	8
127	99	31	Undirected	2
128	99	4	Undirected	3
129	144	86	Undirected	5
130	144	94	Undirected	2
131	144	45	Undirected	1
132	8	94	Undirected	15
133	86	94	Undirected	16
134	86	45	Undirected	12
135	94	45	Undirected	8
136	31	86	Undirected	6
137	51	38	Undirected	1
138	38	4	Undirected	3
139	156	180	Undirected	1
140	156	148	Undirected	3
141	52	80	Undirected	4
142	154	82	Undirected	9
143	69	157	Undirected	1
144	104	107	Undirected	3
145	38	86	Undirected	2
146	38	45	Undirected	1
147	181	156	Undirected	1
148	156	10	Undirected	3
149	10	176	Undirected	1
150	10	172	Undirected	3
151	154	35	Undirected	15
152	154	151	Undirected	1
153	125	151	Undirected	2
154	69	106	Undirected	1
155	86	99	Undirected	2
156	94	99	Undirected	10
157	63	86	Undirected	1
158	172	67	Undirected	1
159	125	35	Undirected	1
160	35	3	Undirected	1
161	35	89	Undirected	1
162	3	89	Undirected	1
163	69	159	Undirected	1
164	19	8	Undirected	3
165	8	87	Undirected	3
166	124	128	Undirected	3
167	62	172	Undirected	1
168	19	59	Undirected	1
169	31	47	Undirected	17
170	31	141	Undirected	2
171	139	69	Undirected	1
172	139	82	Undirected	1
173	164	69	Undirected	1
174	99	38	Undirected	6
175	99	154	Undirected	8
176	38	154	Undirected	2
177	154	65	Undirected	2
178	154	8	Undirected	1
179	33	86	Undirected	17
180	33	94	Undirected	10
181	33	99	Undirected	1
182	19	90	Undirected	1
183	154	181	Undirected	1
184	154	73	Undirected	8
185	154	24	Undirected	1
186	99	24	Undirected	3
187	19	172	Undirected	7
188	156	171	Undirected	2
189	112	52	Undirected	2
190	73	82	Undirected	2
191	73	75	Undirected	1
192	55	59	Undirected	1
193	55	23	Undirected	1
194	59	23	Undirected	1
195	182	23	Undirected	1
196	140	172	Undirected	1
197	45	33	Undirected	6
198	45	24	Undirected	1
199	38	33	Undirected	6
200	59	38	Undirected	2
201	99	172	Undirected	3
202	99	23	Undirected	2
203	172	23	Undirected	5
204	181	105	Undirected	1
205	99	105	Undirected	2
206	6	23	Undirected	1
207	73	105	Undirected	5
208	99	59	Undirected	2
209	4	73	Undirected	3
210	158	38	Undirected	1
211	73	94	Undirected	2
212	65	24	Undirected	1
213	105	4	Undirected	6
214	105	8	Undirected	1
215	38	47	Undirected	1
216	172	38	Undirected	4
217	110	172	Undirected	1
218	110	23	Undirected	1
219	34	23	Undirected	2
220	149	172	Undirected	2
221	149	65	Undirected	2
222	149	124	Undirected	1
223	149	128	Undirected	1
224	124	172	Undirected	2
225	156	132	Undirected	1
226	65	19	Undirected	2
227	75	174	Undirected	23
228	75	183	Undirected	1
229	174	183	Undirected	1
230	154	174	Undirected	1
231	150	160	Undirected	5
232	160	31	Undirected	1
233	160	65	Undirected	1
234	57	134	Undirected	1
235	65	20	Undirected	1
236	176	149	Undirected	1
237	69	64	Undirected	15
238	64	154	Undirected	1
239	154	89	Undirected	1
240	70	81	Undirected	1
241	138	81	Undirected	1
242	31	8	Undirected	22
243	86	24	Undirected	5
244	47	24	Undirected	1
245	86	81	Undirected	2
246	31	94	Undirected	1
247	31	81	Undirected	6
248	8	81	Undirected	2
249	81	47	Undirected	3
250	33	81	Undirected	2
251	181	81	Undirected	1
252	22	81	Undirected	1
253	161	52	Undirected	2
254	177	52	Undirected	1
255	36	60	Undirected	1
256	172	94	Undirected	1
257	89	31	Undirected	1
258	89	4	Undirected	1
259	89	94	Undirected	1
260	65	4	Undirected	5
261	22	31	Undirected	1
262	156	46	Undirected	1
263	128	167	Undirected	2
264	172	167	Undirected	1
265	167	176	Undirected	1
266	65	61	Undirected	1
267	82	52	Undirected	2
268	31	163	Undirected	35
269	165	37	Undirected	1
270	172	4	Undirected	1
271	50	85	Undirected	2
272	54	65	Undirected	1
273	172	31	Undirected	1
274	105	68	Undirected	2
275	105	65	Undirected	4
276	68	65	Undirected	2
277	68	4	Undirected	2
278	68	73	Undirected	2
279	74	31	Undirected	1
280	74	122	Undirected	1
281	31	122	Undirected	1
282	47	163	Undirected	17
283	163	94	Undirected	11
284	31	146	Undirected	1
285	17	99	Undirected	1
286	178	4	Undirected	1
287	156	2	Undirected	1
288	156	14	Undirected	1
289	156	56	Undirected	1
290	128	2	Undirected	1
291	99	123	Undirected	2
292	156	102	Undirected	1
293	172	102	Undirected	1
294	176	102	Undirected	1
295	19	99	Undirected	3
296	137	8	Undirected	1
297	73	24	Undirected	2
298	59	24	Undirected	1
299	87	97	Undirected	1
300	8	25	Undirected	2
301	99	25	Undirected	1
302	95	59	Undirected	2
303	99	47	Undirected	1
304	52	152	Undirected	1
305	154	165	Undirected	2
306	159	165	Undirected	1
307	69	39	Undirected	2
308	69	121	Undirected	1
309	165	35	Undirected	1
310	165	69	Undirected	1
311	25	121	Undirected	1
312	8	24	Undirected	1
313	19	184	Undirected	1
314	105	81	Undirected	1
315	65	81	Undirected	1
316	73	81	Undirected	1
317	181	131	Undirected	4
318	108	22	Undirected	2
319	145	52	Undirected	1
320	46	103	Undirected	3
321	168	154	Undirected	1
322	19	126	Undirected	1
323	163	172	Undirected	2
324	79	176	Undirected	1
325	87	176	Undirected	1
326	181	176	Undirected	4
327	181	162	Undirected	1
328	162	65	Undirected	1
329	128	29	Undirected	1
330	29	176	Undirected	1
331	35	174	Undirected	3
332	69	174	Undirected	9
333	83	165	Undirected	2
334	181	128	Undirected	1
335	19	38	Undirected	2
336	66	65	Undirected	1
337	128	55	Undirected	2
338	133	115	Undirected	1
339	133	156	Undirected	1
340	115	128	Undirected	1
341	115	156	Undirected	1
342	128	162	Undirected	4
343	69	172	Undirected	5
344	75	66	Undirected	1
345	82	35	Undirected	1
346	73	166	Undirected	1
347	52	147	Undirected	1
348	52	84	Undirected	1
349	52	118	Undirected	1
350	52	116	Undirected	1
351	52	53	Undirected	1
352	147	84	Undirected	1
353	147	118	Undirected	1
354	147	116	Undirected	1
355	147	53	Undirected	1
356	84	118	Undirected	1
357	84	116	Undirected	1
358	84	53	Undirected	1
359	118	116	Undirected	1
360	118	53	Undirected	1
361	116	53	Undirected	1
362	59	8	Undirected	2
363	59	86	Undirected	6
364	59	4	Undirected	4
365	59	144	Undirected	2
366	30	19	Undirected	1
367	166	99	Undirected	1
368	22	129	Undirected	1
369	156	88	Undirected	1
370	88	128	Undirected	1
371	106	153	Undirected	1
372	35	75	Undirected	3
373	35	36	Undirected	2
374	36	174	Undirected	10
375	36	69	Undirected	5
376	36	75	Undirected	2
377	69	83	Undirected	1
378	96	69	Undirected	1
379	96	36	Undirected	1
380	69	9	Undirected	1
381	36	16	Undirected	1
382	120	69	Undirected	1
