# Supplementary material for: Structural stability of the evolving developer collaboration network in the OSS community
Source: PLoS One. 2022 Jul 8;17(7):e0270922. doi: 10.1371/journal.pone.0270922 (PMC9269872; doi:10.1371/journal.pone.0270922)
Supplement: S1 Data — (ZIP) [file pone.0270922.s001.zip › data-of-Angular-developers-main/network data/v7_nodes.csv]

	Id	Label	degree	modularity_class	p	z
0	1	wmarques@ippon.fr	5	1	-0.211917576	-0.194780519
1	2	qiyi@google.com	4	1	-0.211917576	-0.225535338
2	3	glouischandra@google.com	2	3	-0.261981348	-0.398131382
3	4	karakara@google.com	21	0	0.757717836	4.004678275
4	5	mytechde@outlook.com	1	0	-0.50645389	-0.55570595
5	6	nazanin1427@gmail.com	1	1	-0.211917576	-0.348554613
6	7	sjtrimble@gmail.com	4	1	-0.211917576	-0.256290156
7	8	alx+alxhub@alxandria.net	24	0	2.021889562	2.375100978
8	9	will.s.howell@gmail.com	1	3	-0.261981348	-0.423794903
9	10	contact@noelmace.com	3	1	-0.211917576	-0.1640257
10	11	rohitsarkar5398@gmail.com	3	1	-0.211917576	-0.256290156
11	14	alexander.vakrilov@gmail.com	1	1	-0.211917576	-0.348554613
12	16	matthewdeeco@gmail.com	1	3	-0.261981348	-0.423794903
13	17	j.r.sharpe+github@gmail.com	1	0	-0.50645389	-0.567866975
14	18	goodwine@google.com	1	1	-0.211917576	-0.348554613
15	19	jbogart@gmail.com	15	1	0.96540229	0.143522488
16	20	github@wassimchegham.com	1	1	-0.211917576	-0.348554613
17	22	viks@google.com	8	1	0.023546397	-0.1640257
18	23	jenniferfell.sf@gmail.com	10	1	0.259010371	-0.010251606
19	24	olivier.combe@gmail.com	12	0	-0.145261969	-0.251680335
20	25	robwormald@gmail.com	6	0	-0.145261969	-0.507061852
21	28	31899326+jbogarthyde@users.noreply.github.com	1	1	-0.211917576	-0.348554613
22	29	vincentjames501@gmail.com	2	1	-0.211917576	-0.317799794
23	30	suguru.inatomi@gmail.com	1	1	-0.211917576	-0.348554613
24	31	ben@benlesh.com	22	0	0.757717836	1.122515445
25	33	mlaval@amadeus.com	14	0	-0.325857929	1.450863109
26	34	guyfrompei@gmail.com	1	1	-0.211917576	-0.317799794
27	35	jelbourn@gmail.com	10	3	-0.261981348	1.552296224
28	36	rafaelsantana3095@gmail.com	7	3	-0.261981348	0.115139041
29	37	victoriawei@Victorias-MacBook-Air.local	1	3	-0.261981348	-0.423794903
30	38	pete@bacondarwin.com	20	0	2.021889562	0.514464215
31	39	danielglennsmith@gmail.com	1	3	-0.261981348	-0.398131382
32	43	alireza.mirian@gmail.com	1	1	-0.211917576	-0.348554613
33	45	akushnir@google.com	9	0	-0.50645389	0.088828354
34	46	30937518+qiyigg@users.noreply.github.com	2	1	-0.211917576	-0.256290156
35	47	pkozlowski.opensource@gmail.com	12	0	-0.50645389	1.900821019
36	48	gao@blackwright.com	1	1	-0.211917576	-0.348554613
37	49	git@seri.tools	1	3	-0.261981348	-0.423794903
38	50	daniel.wiehl@yahoo.com	1	0	-0.50645389	-0.55570595
39	51	Frederik.Schlemmer@adesso.de	1	0	-0.50645389	-0.567866975
40	52	splaktar@gmail.com	12	2	2.810876696	2.862245752
41	53	alain@interstate21.com	5	2	-0.401553814	0.1635569
42	54	gregce@google.com	1	1	-0.211917576	-0.348554613
43	55	robertsbt@gmail.com	11	0	0.577121875	-0.251680335
44	56	kpek2007@gmail.com	1	1	-0.211917576	-0.348554613
45	57	kapunahelewong@gmail.com	3	1	-0.211917576	-0.287044975
46	59	jasonaden@google.com	14	0	-0.145261969	-0.239519311
47	60	vwei@google.com	1	3	-0.261981348	-0.423794903
48	61	4braham@gmail.com	1	1	-0.211917576	-0.348554613
49	62	charles@charlessuttie.com	1	1	-0.211917576	-0.348554613
50	63	livoratom@gmail.com	1	0	-0.50645389	-0.567866975
51	64	4996462+benelliott@users.noreply.github.com	2	3	-0.261981348	-0.038842086
52	65	alexeagle@google.com	28	1	7.20519758	1.158431506
53	66	fabianwiles@live.com	2	3	-0.006894246	-0.423794903
54	67	speradev@gmail.com	1	1	-0.211917576	-0.348554613
55	68	huangwe@google.com	4	0	-0.145261969	-0.507061852
56	69	crisbeto@users.noreply.github.com	27	3	1.268541266	4.503601155
57	70	martin.sikora.ahoj@gmail.com	1	0	-0.50645389	-0.567866975
58	71	arthurandrosovich@gmail.com	1	3	-0.261981348	-0.423794903
59	73	gmagolan@gmail.com	19	0	4.189041093	0.040184255
60	74	kieran@kieran.co	2	0	-0.50645389	-0.55570595
61	75	josephperrott.github@gmail.com	9	3	-0.006894246	1.988576084
62	76	edric.chan.1997@gmail.com	2	3	-0.261981348	-0.398131382
63	78	rajesh@duggalmail.com	1	1	-0.211917576	-0.348554613
64	79	flu.lund@gmail.com	1	1	-0.211917576	-0.348554613
65	80	codymikol@gmail.com	1	2	-0.401553814	-0.08177845
66	81	rkirov@gmail.com	12	0	-0.145261969	-0.336807507
67	82	mmalerba@google.com	7	3	0.758367061	0.500091858
68	83	steven@stevenxu.ca	2	3	-0.261981348	-0.372467861
69	84	mashhoodr@gmail.com	5	2	-0.401553814	0.1635569
70	85	trotyl@qq.com	2	0	-0.50645389	-0.531383901
71	86	matias@yearofmoo.com	19	0	-0.50645389	1.730566675
72	87	cedric@ninja-squad.com	4	0	-0.325857929	-0.519222876
73	88	timmyg13@gmail.com	2	1	-0.211917576	-0.317799794
74	89	caerus.karu@gmail.com	6	3	0.503279959	-0.372467861
75	90	manishbansal8843@gmail.com	1	1	-0.211917576	-0.348554613
76	92	psreep@gmail.com	4	1	-0.094185589	-0.256290156
77	94	misko@hevery.com	17	0	0.215929953	1.365735937
78	95	omaxphp@yandex.ru	1	0	-0.50645389	-0.55570595
79	96	maxymov.st@gmail.com	2	3	-0.261981348	-0.398131382
80	97	sergej1995@gmail.com	1	0	-0.50645389	-0.567866975
81	98	tobiasschweizer@users.noreply.github.com	1	3	-0.261981348	-0.423794903
82	99	igor@angular.io	22	0	2.744273406	0.368531919
83	101	devoto13@gmail.com	1	1	-0.211917576	-0.317799794
84	102	sarunint@sarunint.com	3	1	-0.211917576	-0.287044975
85	103	raghuhit@users.noreply.github.com	1	1	-0.211917576	-0.287044975
86	104	github@joost.io	1	0	-0.50645389	-0.543544926
87	105	eagle@post.harvard.edu	8	0	0.215929953	-0.361129557
88	106	juliano.brasil@gmail.com	2	3	-0.261981348	-0.398131382
89	107	joost.zoellner@holisticon.de	2	0	-0.50645389	-0.519222876
90	108	vikerman@users.noreply.github.com	1	1	-0.211917576	-0.317799794
91	110	rob@robphoenix.com	2	1	-0.211917576	-0.317799794
92	111	Nevaan@users.noreply.github.com	1	3	-0.261981348	-0.423794903
93	112	MarcoZehe@users.noreply.github.com	1	2	-0.401553814	-0.57244915
94	113	carlosaschjr@gmail.com	1	0	-0.50645389	-0.567866975
95	115	web@cyrilletuzi.com	3	1	-0.211917576	-0.287044975
96	116	splintercode.cb@gmail.com	5	2	-0.401553814	0.1635569
97	117	langwang@outlook.com	1	1	-0.211917576	-0.348554613
98	118	mikehartington@gmail.com	6	2	1.204661441	0.1635569
99	119	developit@google.com	3	1	-0.211917576	-0.287044975
100	120	Longfld@users.noreply.github.com	1	3	-0.261981348	-0.423794903
101	121	martin@probst.io	2	0	-0.325857929	-0.567866975
102	122	jessycormier@gmail.com	2	0	-0.50645389	-0.55570595
103	123	celilsemi@erkiner.com	1	0	-0.50645389	-0.55570595
104	124	andrey@sitnik.ru	3	1	-0.211917576	-0.194780519
105	125	41269630+vivian-hu@users.noreply.github.com	4	3	-0.261981348	-0.167159692
106	126	ohnobinki@ohnopublishing.net	1	1	-0.211917576	-0.348554613
107	128	filipematossilva@gmail.com	16	1	0.141278384	2.7884369
108	129	andrewjs@google.com	1	1	-0.211917576	-0.348554613
109	130	yunga91@yahoo.com	1	3	-0.261981348	-0.423794903
110	131	jan.de.wilde87@gmail.com	1	0	-0.50645389	-0.531383901
111	132	jasonjean1993@gmail.com	1	1	-0.211917576	-0.348554613
112	133	borggreve@gmail.com	3	1	-0.211917576	-0.225535338
113	134	songjunting0@gmail.com	1	1	-0.211917576	-0.348554613
114	136	contact@calebmartinez.com	1	1	-0.211917576	-0.348554613
115	137	drumonii@users.noreply.github.com	1	0	-0.50645389	-0.567866975
116	138	roope.hakulinen@gmail.com	1	0	-0.50645389	-0.567866975
117	139	jelbourn@google.com	2	3	-0.261981348	-0.398131382
118	140	preethamvishy10@gmail.com	1	1	-0.211917576	-0.348554613
119	141	alexzuza@yandex.ru	1	0	-0.50645389	-0.55570595
120	144	joost.koehoorn@gmail.com	8	0	-0.50645389	-0.312485458
121	145	albert@imor.tl	1	2	-0.401553814	-0.817784501
122	146	lukasmatta@users.noreply.github.com	1	0	-0.50645389	-0.567866975
123	147	kim.maida@auth0.com	5	2	-0.401553814	0.1635569
124	148	xz64@users.noreply.github.com	1	1	-0.211917576	-0.287044975
125	149	kyliau@umich.edu	5	1	-0.211917576	-0.1640257
126	150	kyliau@google.com	1	4	-0.706607134	0
127	151	1131991+amitport@users.noreply.github.com	2	3	-0.261981348	-0.372467861
128	152	josephperrott@gmail.com	1	2	-0.401553814	-0.817784501
129	153	banminkyoz@gmail.com	1	3	-0.261981348	-0.423794903
130	154	paulgschwendtner@gmail.com	21	3	5.605022008	1.988576084
131	155	raygervais@hotmail.ca	1	3	-0.261981348	-0.423794903
132	156	19598772+clydin@users.noreply.github.com	24	1	-0.094185589	4.141648925
133	157	p.caleffi@dreamonkey.com	1	3	-0.261981348	-0.423794903
134	158	aciccarello@users.noreply.github.com	1	0	-0.50645389	-0.567866975
135	159	amcdaniel2@gmail.com	3	3	-0.261981348	-0.269813776
136	160	mrmeku@gmail.com	3	4	0.706607134	0
137	161	contact@elol.fr	1	2	-0.401553814	-0.57244915
138	162	mbrocchi@gmail.com	5	1	-0.094185589	0.512580313
139	163	victor@suumit.com	13	0	0.215929953	1.499507207
140	164	nothingmi@users.noreply.github.com	1	3	-0.261981348	-0.423794903
141	165	tinagao@google.com	6	3	-0.261981348	-0.244150255
142	166	lucassloan@google.com	2	0	-0.50645389	-0.55570595
143	167	dev.sibiraj@outlook.com	3	1	-0.211917576	-0.256290156
144	168	info@heavybeard.it	1	3	-0.261981348	-0.423794903
145	171	jefiozie.bosch@gmail.com	1	1	-0.211917576	-0.317799794
146	172	alan.agius4@gmail.com	23	1	1.907258183	2.849946538
147	173	krzysztof.grzybek89@gmail.com	1	1	-0.211917576	-0.348554613
148	174	andrewseguin@users.noreply.github.com	6	3	-0.261981348	0.756727069
149	176	hans@hansl.ca	14	1	0.376742357	4.387687475
150	177	bers.lucas@gmail.com	1	2	-0.401553814	-0.817784501
151	178	33049610+manughub@users.noreply.github.com	1	0	-0.50645389	-0.567866975
152	180	cexbrayat@users.noreply.github.com	1	1	-0.211917576	-0.348554613
153	181	kalpakas.g@gmail.com	22	0	1.660697641	0.2104386
154	182	gbamparop@gmail.com	1	1	-0.211917576	-0.348554613
155	183	nicolasfalla15@gmail.com	2	3	-0.261981348	-0.398131382
156	184	palerdot@users.noreply.github.com	1	1	-0.211917576	-0.348554613
