# Supplementary material for: Structural stability of the evolving developer collaboration network in the OSS community
Source: PLoS One. 2022 Jul 8;17(7):e0270922. doi: 10.1371/journal.pone.0270922 (PMC9269872; doi:10.1371/journal.pone.0270922)
Supplement: S1 Data — (ZIP) [file pone.0270922.s001.zip › data-of-Angular-developers-main/network data/v8_edges.csv]

	Source	Target	Type	Weight
0	147	40	Undirected	17
1	147	12	Undirected	11
2	40	12	Undirected	30
3	147	169	Undirected	1
4	147	148	Undirected	3
5	40	169	Undirected	10
6	155	148	Undirected	9
7	187	52	Undirected	6
8	5	52	Undirected	60
9	5	35	Undirected	29
10	104	187	Undirected	19
11	148	35	Undirected	45
12	150	151	Undirected	22
13	35	40	Undirected	19
14	135	28	Undirected	2
15	135	190	Undirected	1
16	28	190	Undirected	1
17	151	61	Undirected	1
18	61	64	Undirected	5
19	187	117	Undirected	2
20	188	158	Undirected	20
21	124	135	Undirected	1
22	158	135	Undirected	24
23	83	144	Undirected	32
24	172	120	Undirected	4
25	172	83	Undirected	11
26	120	83	Undirected	5
27	175	83	Undirected	1
28	72	83	Undirected	73
29	144	72	Undirected	4
30	171	83	Undirected	2
31	87	83	Undirected	2
32	48	64	Undirected	1
33	28	35	Undirected	1
34	61	20	Undirected	6
35	61	78	Undirected	1
36	40	87	Undirected	28
37	35	87	Undirected	68
38	40	148	Undirected	3
39	148	87	Undirected	32
40	87	135	Undirected	12
41	87	54	Undirected	35
42	135	35	Undirected	8
43	135	54	Undirected	1
44	35	54	Undirected	23
45	135	148	Undirected	2
46	135	156	Undirected	12
47	135	20	Undirected	5
48	156	20	Undirected	5
49	61	35	Undirected	2
50	147	35	Undirected	10
51	35	29	Undirected	25
52	35	155	Undirected	8
53	156	151	Undirected	12
54	156	35	Undirected	2
55	169	135	Undirected	30
56	20	187	Undirected	2
57	40	135	Undirected	5
58	191	135	Undirected	18
59	188	169	Undirected	30
60	62	1	Undirected	1
61	118	187	Undirected	1
62	173	1	Undirected	1
63	187	64	Undirected	4
64	24	1	Undirected	1
65	24	28	Undirected	2
66	24	97	Undirected	1
67	28	97	Undirected	1
68	125	1	Undirected	1
69	1	97	Undirected	2
70	52	12	Undirected	62
71	5	12	Undirected	17
72	52	54	Undirected	27
73	100	5	Undirected	54
74	100	54	Undirected	57
75	5	54	Undirected	50
76	54	12	Undirected	8
77	128	158	Undirected	1
78	128	27	Undirected	1
79	128	16	Undirected	1
80	158	27	Undirected	2
81	158	16	Undirected	2
82	27	16	Undirected	1
83	135	177	Undirected	2
84	158	142	Undirected	1
85	169	158	Undirected	31
86	158	33	Undirected	1
87	155	134	Undirected	4
88	155	72	Undirected	52
89	39	72	Undirected	29
90	28	85	Undirected	1
91	71	169	Undirected	2
92	71	75	Undirected	2
93	71	64	Undirected	1
94	169	75	Undirected	30
95	169	64	Undirected	2
96	75	64	Undirected	3
97	105	87	Undirected	2
98	12	156	Undirected	9
99	12	35	Undirected	47
100	187	156	Undirected	7
101	35	22	Undirected	1
102	169	151	Undirected	5
103	75	151	Undirected	11
104	36	86	Undirected	1
105	187	135	Undirected	13
106	135	178	Undirected	5
107	169	178	Undirected	5
108	135	25	Undirected	1
109	191	169	Undirected	25
110	191	178	Undirected	3
111	191	25	Undirected	3
112	169	25	Undirected	2
113	178	25	Undirected	1
114	191	158	Undirected	19
115	158	25	Undirected	2
116	83	55	Undirected	2
117	72	84	Undirected	1
118	72	183	Undirected	1
119	72	89	Undirected	1
120	72	120	Undirected	1
121	20	24	Undirected	1
122	20	47	Undirected	3
123	24	47	Undirected	1
124	24	187	Undirected	1
125	47	187	Undirected	1
126	20	155	Undirected	2
127	20	151	Undirected	2
128	20	12	Undirected	1
129	135	47	Undirected	1
130	135	155	Undirected	11
131	135	151	Undirected	4
132	135	12	Undirected	2
133	47	156	Undirected	1
134	47	155	Undirected	1
135	47	151	Undirected	1
136	47	12	Undirected	1
137	156	155	Undirected	13
138	155	151	Undirected	2
139	155	12	Undirected	14
140	151	12	Undirected	2
141	24	107	Undirected	1
142	35	100	Undirected	72
143	35	52	Undirected	26
144	35	38	Undirected	7
145	52	38	Undirected	26
146	52	100	Undirected	46
147	52	148	Undirected	30
148	38	100	Undirected	29
149	38	5	Undirected	40
150	38	148	Undirected	19
151	38	54	Undirected	31
152	100	148	Undirected	22
153	5	148	Undirected	33
154	148	54	Undirected	37
155	35	64	Undirected	1
156	64	148	Undirected	1
157	64	54	Undirected	2
158	123	64	Undirected	2
159	155	86	Undirected	2
160	155	52	Undirected	7
161	86	52	Undirected	2
162	86	135	Undirected	1
163	52	135	Undirected	2
164	52	53	Undirected	2
165	187	53	Undirected	1
166	144	5	Undirected	1
167	86	137	Undirected	1
168	191	188	Undirected	22
169	135	188	Undirected	21
170	162	5	Undirected	1
171	24	82	Undirected	1
172	157	156	Undirected	64
173	157	151	Undirected	6
174	157	52	Undirected	1
175	157	150	Undirected	2
176	151	52	Undirected	2
177	52	150	Undirected	1
178	157	155	Undirected	1
179	157	135	Undirected	1
180	157	12	Undirected	6
181	157	100	Undirected	4
182	156	100	Undirected	5
183	157	29	Undirected	1
184	156	29	Undirected	3
185	86	29	Undirected	3
186	52	87	Undirected	49
187	29	100	Undirected	56
188	29	12	Undirected	43
189	100	12	Undirected	22
190	29	148	Undirected	11
191	187	150	Undirected	2
192	155	40	Undirected	3
193	12	86	Undirected	2
194	12	148	Undirected	24
195	86	148	Undirected	3
196	12	87	Undirected	26
197	29	87	Undirected	17
198	87	100	Undirected	35
199	52	29	Undirected	30
200	87	5	Undirected	48
201	35	187	Undirected	3
202	187	5	Undirected	5
203	24	100	Undirected	1
204	4	100	Undirected	1
205	86	188	Undirected	2
206	158	151	Undirected	2
207	191	151	Undirected	3
208	151	188	Undirected	1
209	24	188	Undirected	3
210	24	156	Undirected	2
211	156	188	Undirected	6
212	188	58	Undirected	1
213	58	19	Undirected	1
214	188	177	Undirected	2
215	55	21	Undirected	3
216	55	7	Undirected	1
217	72	131	Undirected	3
218	45	72	Undirected	1
219	72	13	Undirected	2
220	189	72	Undirected	1
221	61	187	Undirected	5
222	40	75	Undirected	2
223	75	100	Undirected	6
224	155	87	Undirected	6
225	100	155	Undirected	3
226	155	5	Undirected	7
227	29	55	Undirected	1
228	55	138	Undirected	1
229	55	5	Undirected	1
230	55	12	Undirected	1
231	55	62	Undirected	1
232	138	5	Undirected	1
233	138	12	Undirected	1
234	138	62	Undirected	1
235	5	62	Undirected	1
236	12	62	Undirected	1
237	29	5	Undirected	21
238	29	155	Undirected	3
239	169	88	Undirected	1
240	64	88	Undirected	1
241	188	119	Undirected	1
242	55	67	Undirected	2
243	67	154	Undirected	1
244	144	155	Undirected	2
245	83	155	Undirected	21
246	35	124	Undirected	1
247	124	100	Undirected	2
248	147	155	Undirected	1
249	124	187	Undirected	1
250	124	147	Undirected	1
251	187	147	Undirected	3
252	135	24	Undirected	1
253	156	75	Undirected	37
254	158	178	Undirected	3
255	178	151	Undirected	1
256	68	188	Undirected	11
257	68	158	Undirected	15
258	55	144	Undirected	3
259	72	172	Undirected	3
260	155	172	Undirected	7
261	90	104	Undirected	1
262	169	121	Undirected	1
263	147	5	Undirected	6
264	64	108	Undirected	1
265	104	155	Undirected	24
266	147	29	Undirected	12
267	147	100	Undirected	17
268	147	87	Undirected	8
269	147	54	Undirected	6
270	147	38	Undirected	7
271	29	54	Undirected	14
272	29	38	Undirected	6
273	104	87	Undirected	4
274	169	150	Undirected	4
275	169	27	Undirected	2
276	150	27	Undirected	1
277	24	86	Undirected	1
278	158	179	Undirected	1
279	169	179	Undirected	1
280	134	72	Undirected	16
281	72	56	Undirected	1
282	72	63	Undirected	2
283	72	76	Undirected	23
284	31	104	Undirected	2
285	31	150	Undirected	1
286	31	155	Undirected	1
287	104	150	Undirected	3
288	150	155	Undirected	3
289	147	104	Undirected	5
290	24	104	Undirected	1
291	135	69	Undirected	7
292	64	38	Undirected	6
293	64	100	Undirected	3
294	40	104	Undirected	6
295	100	53	Undirected	1
296	147	53	Undirected	1
297	104	69	Undirected	9
298	104	75	Undirected	23
299	69	75	Undirected	8
300	69	187	Undirected	3
301	40	100	Undirected	9
302	38	187	Undirected	1
303	86	169	Undirected	2
304	69	27	Undirected	1
305	155	39	Undirected	10
306	72	109	Undirected	2
307	83	109	Undirected	3
308	72	126	Undirected	1
309	74	29	Undirected	2
310	74	182	Undirected	1
311	40	5	Undirected	4
312	12	69	Undirected	3
313	87	38	Undirected	33
314	100	104	Undirected	14
315	104	12	Undirected	14
316	104	54	Undirected	2
317	150	69	Undirected	7
318	181	12	Undirected	1
319	155	75	Undirected	61
320	155	69	Undirected	4
321	75	12	Undirected	13
322	20	29	Undirected	1
323	20	86	Undirected	1
324	20	35	Undirected	3
325	86	35	Undirected	2
326	20	100	Undirected	1
327	51	61	Undirected	1
328	138	35	Undirected	1
329	187	119	Undirected	1
330	119	12	Undirected	1
331	72	103	Undirected	1
332	183	155	Undirected	3
333	41	12	Undirected	2
334	148	75	Undirected	2
335	174	156	Undirected	1
336	169	148	Undirected	2
337	169	87	Undirected	3
338	169	12	Undirected	2
339	169	29	Undirected	1
340	75	150	Undirected	14
341	155	45	Undirected	1
342	169	119	Undirected	1
343	156	169	Undirected	8
344	156	197	Undirected	2
345	169	197	Undirected	3
346	135	197	Undirected	4
347	156	191	Undirected	17
348	191	197	Undirected	2
349	158	86	Undirected	2
350	158	197	Undirected	2
351	188	197	Undirected	4
352	64	87	Undirected	1
353	54	144	Undirected	5
354	148	88	Undirected	1
355	87	88	Undirected	3
356	88	54	Undirected	1
357	75	5	Undirected	6
358	75	187	Undirected	5
359	75	90	Undirected	3
360	187	90	Undirected	2
361	187	100	Undirected	5
362	187	169	Undirected	2
363	187	155	Undirected	15
364	90	100	Undirected	1
365	90	169	Undirected	2
366	90	156	Undirected	2
367	90	155	Undirected	5
368	100	169	Undirected	1
369	169	155	Undirected	5
370	75	32	Undirected	1
371	135	104	Undirected	1
372	38	62	Undirected	1
373	38	61	Undirected	1
374	62	61	Undirected	1
375	14	158	Undirected	1
376	14	135	Undirected	1
377	122	169	Undirected	1
378	191	177	Undirected	1
379	68	177	Undirected	12
380	156	177	Undirected	1
381	135	75	Undirected	10
382	135	5	Undirected	1
383	87	75	Undirected	22
384	86	87	Undirected	2
385	86	40	Undirected	2
386	97	61	Undirected	1
387	92	148	Undirected	1
388	29	40	Undirected	2
389	149	12	Undirected	1
390	8	79	Undirected	1
391	150	87	Undirected	2
392	150	156	Undirected	3
393	87	156	Undirected	12
394	40	38	Undirected	8
395	87	136	Undirected	2
396	148	136	Undirected	4
397	38	136	Undirected	3
398	54	136	Undirected	4
399	5	136	Undirected	3
400	40	187	Undirected	28
401	90	52	Undirected	1
402	156	94	Undirected	1
403	54	40	Undirected	5
404	52	40	Undirected	7
405	158	29	Undirected	1
406	158	184	Undirected	3
407	191	184	Undirected	12
408	169	184	Undirected	6
409	68	156	Undirected	1
410	156	69	Undirected	4
411	156	158	Undirected	2
412	69	158	Undirected	4
413	68	135	Undirected	12
414	158	177	Undirected	4
415	72	87	Undirected	1
416	156	28	Undirected	1
417	141	187	Undirected	4
418	64	5	Undirected	1
419	35	151	Undirected	2
420	158	180	Undirected	2
421	191	180	Undirected	2
422	188	180	Undirected	2
423	156	180	Undirected	2
424	60	188	Undirected	1
425	178	188	Undirected	2
426	135	18	Undirected	1
427	188	18	Undirected	2
428	18	158	Undirected	2
429	135	180	Undirected	1
430	178	197	Undirected	1
431	178	86	Undirected	1
432	172	30	Undirected	1
433	62	59	Undirected	1
434	10	79	Undirected	1
435	104	79	Undirected	2
436	187	79	Undirected	3
437	104	151	Undirected	2
438	151	187	Undirected	1
439	104	64	Undirected	4
440	104	156	Undirected	5
441	155	64	Undirected	3
442	64	156	Undirected	11
443	104	148	Undirected	1
444	35	144	Undirected	3
445	100	144	Undirected	4
446	148	144	Undirected	2
447	52	144	Undirected	1
448	148	46	Undirected	2
449	29	144	Undirected	1
450	55	80	Undirected	1
451	129	155	Undirected	1
452	102	72	Undirected	2
453	83	163	Undirected	1
454	163	172	Undirected	1
455	57	187	Undirected	1
456	57	155	Undirected	1
457	57	75	Undirected	1
458	86	38	Undirected	1
459	12	187	Undirected	12
460	135	150	Undirected	2
461	81	156	Undirected	1
462	105	127	Undirected	1
463	105	164	Undirected	1
464	127	164	Undirected	1
465	127	87	Undirected	1
466	164	87	Undirected	1
467	61	177	Undirected	1
468	61	40	Undirected	7
469	99	143	Undirected	1
470	99	61	Undirected	1
471	99	194	Undirected	1
472	143	61	Undirected	1
473	143	194	Undirected	1
474	61	194	Undirected	1
475	38	156	Undirected	1
476	187	196	Undirected	3
477	60	68	Undirected	1
478	191	68	Undirected	8
479	169	68	Undirected	2
480	177	169	Undirected	10
481	81	72	Undirected	3
482	147	52	Undirected	2
483	12	38	Undirected	16
484	150	5	Undirected	1
485	104	5	Undirected	5
486	100	159	Undirected	1
487	100	170	Undirected	1
488	152	55	Undirected	2
489	6	100	Undirected	1
490	185	122	Undirected	1
491	178	111	Undirected	1
492	111	75	Undirected	3
493	104	190	Undirected	1
494	104	29	Undirected	3
495	169	77	Undirected	1
496	72	168	Undirected	2
497	187	158	Undirected	1
498	69	177	Undirected	1
499	158	15	Undirected	3
500	15	177	Undirected	1
501	15	169	Undirected	3
502	155	76	Undirected	9
503	155	153	Undirected	1
504	134	153	Undirected	2
505	72	112	Undirected	1
506	156	3	Undirected	1
507	195	187	Undirected	1
508	195	40	Undirected	1
509	52	156	Undirected	2
510	52	169	Undirected	1
511	188	69	Undirected	5
512	69	191	Undirected	2
513	69	68	Undirected	2
514	178	156	Undirected	1
515	68	178	Undirected	2
516	124	72	Undirected	4
517	39	127	Undirected	1
518	40	69	Undirected	1
519	38	104	Undirected	1
520	24	96	Undirected	1
521	24	169	Undirected	7
522	158	167	Undirected	2
523	116	55	Undirected	2
524	83	76	Undirected	2
525	75	83	Undirected	2
526	75	76	Undirected	1
527	28	5	Undirected	1
528	28	104	Undirected	3
529	195	42	Undirected	1
530	195	44	Undirected	1
531	42	44	Undirected	1
532	24	61	Undirected	2
533	24	148	Undirected	1
534	75	157	Undirected	27
535	157	69	Undirected	1
536	75	35	Undirected	1
537	157	35	Undirected	1
538	157	104	Undirected	1
539	35	104	Undirected	3
540	81	87	Undirected	1
541	81	35	Undirected	1
542	156	95	Undirected	1
543	124	172	Undirected	1
544	124	39	Undirected	1
545	93	131	Undirected	1
546	75	29	Undirected	1
547	75	54	Undirected	3
548	169	73	Undirected	1
549	147	86	Undirected	1
550	86	54	Undirected	1
551	86	5	Undirected	1
552	40	146	Undirected	1
553	61	155	Undirected	2
554	61	79	Undirected	1
555	155	79	Undirected	1
556	61	135	Undirected	1
557	61	87	Undirected	1
558	187	87	Undirected	1
559	52	136	Undirected	1
560	79	135	Undirected	1
561	188	184	Undirected	3
562	184	135	Undirected	2
563	40	156	Undirected	1
564	75	52	Undirected	1
565	187	54	Undirected	2
566	54	156	Undirected	1
567	148	156	Undirected	1
568	5	156	Undirected	1
569	98	191	Undirected	2
570	98	169	Undirected	2
571	98	188	Undirected	2
572	61	28	Undirected	1
573	64	28	Undirected	1
574	192	28	Undirected	1
575	145	169	Undirected	1
576	64	40	Undirected	2
577	104	169	Undirected	3
578	169	28	Undirected	5
579	187	111	Undirected	1
580	104	111	Undirected	2
581	11	28	Undirected	1
582	161	40	Undirected	1
583	69	29	Undirected	1
584	111	5	Undirected	1
585	111	12	Undirected	1
586	115	169	Undirected	1
587	115	28	Undirected	1
588	37	28	Undirected	2
589	150	133	Undirected	1
590	133	169	Undirected	2
591	133	135	Undirected	2
592	158	140	Undirected	1
593	69	24	Undirected	2
594	76	172	Undirected	2
595	76	193	Undirected	1
596	172	193	Undirected	1
597	139	169	Undirected	1
598	39	75	Undirected	1
599	39	55	Undirected	1
600	75	55	Undirected	2
601	55	155	Undirected	2
602	49	100	Undirected	1
603	88	5	Undirected	1
604	100	150	Undirected	1
605	100	69	Undirected	1
