# Supplementary material for: Structural stability of the evolving developer collaboration network in the OSS community
Source: PLoS One. 2022 Jul 8;17(7):e0270922. doi: 10.1371/journal.pone.0270922 (PMC9269872; doi:10.1371/journal.pone.0270922)
Supplement: S1 Data — (ZIP) [file pone.0270922.s001.zip › data-of-Angular-developers-main/network data/v8_nodes.csv]

	Id	Label	degree	modularity_class	p	z
0	1	wmarques@ippon.fr	5	0	-0.245053706	-0.333167221
1	3	tomas.trajan@gmail.com	1	4	-0.443891563	-0.538876695
2	4	ernest.galbrun@gmail.com	1	1	-0.616358671	-0.727046021
3	5	karakara@google.com	29	1	0.760001581	1.626467289
4	6	648239+ErickXavier@users.noreply.github.com	1	1	-0.616358671	-0.727046021
5	7	m.goleb@gmail.com	1	3	-0.384835744	-0.343684712
6	8	eduard9x@gmail.com	1	4	-0.443891563	-0.538876695
7	10	sjtrimble@gmail.com	1	4	-0.443891563	-0.538876695
8	11	nazanin1427@gmail.com	1	0	-0.299735111	-0.43147886
9	12	alx+alxhub@alxandria.net	32	1	2.865023143	1.259936528
10	13	will.s.howell@gmail.com	1	3	-0.384835744	-0.313059342
11	14	mathias@raacke.info	2	0	-0.299735111	-0.406900951
12	15	contact@noelmace.com	3	0	-0.299735111	-0.284011402
13	16	rohitsarkar5398@gmail.com	3	0	-0.299735111	-0.357745131
14	18	e.marticor@gmail.com	3	0	-0.299735111	-0.333167221
15	19	andrey.chalkin@sidenis.com	1	0	-0.299735111	-0.43147886
16	20	JiaLi.Passion@gmail.com	13	4	-0.106430141	-0.15396477
17	21	chris@dreamlogic.net	1	3	-0.384835744	-0.282433971
18	22	goodwine@google.com	1	1	-0.616358671	-0.727046021
19	24	jbogart@gmail.com	19	0	0.356441754	0.010923515
20	25	andriy.pyvovarchuk@techmagic.co	5	0	-0.299735111	-0.234855582
21	27	viks@google.com	6	0	-0.1903723	-0.308589312
22	28	jenniferfell.sf@gmail.com	16	0	0.137716132	-0.038232304
23	29	olivier.combe@gmail.com	24	1	0.193265007	0.803380667
24	30	kjivan@gmail.com	1	3	-0.384835744	-0.343684712
25	31	felix.b@outlook.com	3	4	-0.443891563	-0.478101128
26	32	schroederc@google.com	1	4	-0.443891563	-0.538876695
27	33	31899326+jbogarthyde@users.noreply.github.com	1	0	-0.299735111	-0.43147886
28	35	ben@benlesh.com	29	1	1.124332236	1.65861911
29	36	musou1500@gmail.com	1	0	-0.299735111	-0.43147886
30	37	guyfrompei@gmail.com	1	0	-0.299735111	-0.406900951
31	38	mlaval@amadeus.com	19	1	-0.130584464	0.713355568
32	39	jelbourn@gmail.com	6	3	0.805749838	0.60570177
33	40	pete@bacondarwin.com	25	1	2.136361833	0.128192422
34	41	hr@thekiba.io	1	1	-0.616358671	-0.720615656
35	42	nik.poltoratsky@gmail.com	2	2	-0.576850702	0
36	44	25977+camilleroux@users.noreply.github.com	2	2	-0.576850702	0
37	45	bowen1897@gmail.com	2	3	-0.276600691	-0.343684712
38	46	bmeurer@google.com	1	1	-0.616358671	-0.720615656
39	47	pjithil@korewireless.com	8	4	-0.366015851	-0.417325561
40	48	dmkuba.dev@gmail.com	1	4	-0.443891563	-0.538876695
41	49	zhangwenlp@vip.qq.com	1	1	-0.616358671	-0.727046021
42	51	2218301630@qq.com	1	4	-0.443891563	-0.538876695
43	52	akushnir@google.com	25	1	0.476633294	1.632897653
44	53	sanderelias+git@gmail.com	4	1	-0.575877487	-0.707754928
45	54	pkozlowski.opensource@gmail.com	21	1	0.071821455	1.182772157
46	55	splaktar@gmail.com	16	3	0.372809627	0.207571955
47	56	pascal.zwick@gmail.com	1	3	-0.384835744	-0.343684712
48	57	xingao@google.com	3	4	-0.443891563	-0.49835965
49	58	okeefem355@gmail.com	2	0	-0.299735111	-0.406900951
50	59	LHearen@gmail.com	1	3	-0.384835744	-0.343684712
51	60	hawk.dvp@gmail.com	2	0	-0.299735111	-0.406900951
52	61	robertsbt@gmail.com	21	4	0.023362714	-0.052672158
53	62	kapunahelewong@gmail.com	8	3	0.156339521	-0.282433971
54	63	atscott01@gmail.com	1	3	-0.384835744	-0.313059342
55	64	jasonaden@google.com	21	4	0.101238427	0.149913066
56	67	jamesdaniels@google.com	2	3	-0.384835744	-0.282433971
57	68	hansl@users.noreply.github.com	10	0	-0.135690895	1.092351545
58	69	alexeagle@google.com	19	4	0.334865565	0.170171588
59	71	makspobegaylo@gmail.com	3	4	-0.391974422	-0.49835965
60	72	crisbeto@users.noreply.github.com	26	3	5.459857114	5.046380476
61	73	vladmos@gmail.com	1	0	-0.299735111	-0.43147886
62	74	chris.dahm.cs@gmail.com	2	1	-0.616358671	-0.714185292
63	75	gmagolan@gmail.com	30	4	2.229841246	3.472310735
64	76	josephperrott.github@gmail.com	6	3	0.697514785	0.483200288
65	77	Mathou54@users.noreply.github.com	1	0	-0.299735111	-0.43147886
66	78	arjunyel@gmail.com	1	4	-0.443891563	-0.538876695
67	79	william.koza@gmail.com	7	4	-0.417932992	-0.376808516
68	80	codymikol@gmail.com	1	3	-0.384835744	-0.343684712
69	81	rkirov@gmail.com	4	3	-0.060130585	-0.282433971
70	82	malgosia.stepniak@gmail.com	1	0	-0.299735111	-0.43147886
71	83	mmalerba@google.com	13	3	2.321040579	3.668238809
72	84	steven@stevenxu.ca	1	3	-0.384835744	-0.343684712
73	85	amitauras@gmail.com	1	0	-0.299735111	-0.43147886
74	86	cedric@ninja-squad.com	21	0	0.957937214	-0.185699763
75	87	matias@yearofmoo.com	30	1	2.379248936	1.735783481
76	88	trotyl@qq.com	6	1	-0.535396303	-0.694894199
77	89	benjaminkindle@yahoo.com	1	3	-0.384835744	-0.343684712
78	90	caerus.karu@gmail.com	8	4	-0.34005728	-0.295774427
79	92	bolek.szewczyk@gmail.com	1	1	-0.616358671	-0.727046021
80	93	suresh918.uputhula@gmail.com	1	3	-0.384835744	-0.343684712
81	94	sam.julien@auth0.com	1	4	-0.443891563	-0.538876695
82	95	cipchk@qq.com	1	4	-0.443891563	-0.538876695
83	96	manishbansal8843@gmail.com	1	0	-0.299735111	-0.43147886
84	97	psreep@gmail.com	4	0	-0.245053706	-0.357745131
85	98	tiaguinhocab@gmail.com	3	0	-0.299735111	-0.308589312
86	99	bjcarson75@yahoo.com	3	4	-0.443891563	-0.49835965
87	100	misko@hevery.com	32	1	1.488662891	1.999428414
88	102	CaptainCow95@gmail.com	1	3	-0.384835744	-0.313059342
89	103	bobrov1989@gmail.com	1	3	-0.384835744	-0.343684712
90	104	igor@angular.io	29	4	1.295332691	1.405941453
91	105	martin.maedler@gmail.com	3	3	-0.168365638	-0.313059342
92	107	MattiJarvinen-BA@users.noreply.github.com	1	0	-0.299735111	-0.43147886
93	108	sarunint@sarunint.com	1	4	-0.443891563	-0.538876695
94	109	thomas.pink@me.com	2	3	-0.384835744	-0.221183231
95	111	eagle@post.harvard.edu	6	4	-0.366015851	-0.437584083
96	112	juliano.brasil@gmail.com	1	3	-0.384835744	-0.343684712
97	115	rob@robphoenix.com	2	0	-0.299735111	-0.406900951
98	116	MarcoZehe@users.noreply.github.com	1	3	-0.384835744	-0.313059342
99	117	dannybluedesign@gmail.com	1	4	-0.443891563	-0.518618173
100	118	carlosaschjr@gmail.com	1	4	-0.443891563	-0.538876695
101	119	santosh.yadav198613@gmail.com	4	0	-0.1903723	-0.406900951
102	120	bannanafiend@gmail.com	3	3	-0.384835744	-0.068056379
103	121	mail@fmalcher.de	1	0	-0.299735111	-0.43147886
104	122	ahasall.dev@gmail.com	2	0	-0.299735111	-0.406900951
105	123	owi.stoneleaf@gmail.com	1	4	-0.443891563	-0.518618173
106	124	kara@users.noreply.github.com	8	3	0.264574574	-0.19055786
107	125	langwang@outlook.com	1	0	-0.299735111	-0.43147886
108	126	erikhidrup@gmail.com	1	3	-0.384835744	-0.343684712
109	127	estebanmarin@gmx.ch	4	3	-0.276600691	-0.282433971
110	128	developit@google.com	3	0	-0.299735111	-0.382323041
111	129	46672128+s2-abdo@users.noreply.github.com	1	4	-0.443891563	-0.538876695
112	131	swseverance@gmail.com	2	3	-0.384835744	-0.251808601
113	133	andrey@sitnik.ru	3	0	-0.245053706	-0.357745131
114	134	41269630+vivian-hu@users.noreply.github.com	3	3	0.048104468	0.176946584
115	135	filipematossilva@gmail.com	40	0	5.332449649	2.71449359
116	136	andrewjs@google.com	6	1	-0.616358671	-0.624160193
117	137	edysegura@users.noreply.github.com	1	0	-0.299735111	-0.43147886
118	138	mgechev@gmail.com	5	3	-0.060130585	-0.313059342
119	139	youcef.mammar@algolia.com	1	0	-0.299735111	-0.43147886
120	140	jasonjean1993@gmail.com	1	0	-0.299735111	-0.43147886
121	141	spjulien@gmail.com	1	4	-0.443891563	-0.478101128
122	142	contact@calebmartinez.com	1	0	-0.299735111	-0.43147886
123	143	luis.avilesz@gmail.com	3	4	-0.443891563	-0.49835965
124	144	jelbourn@google.com	11	3	1.671630262	0.820079363
125	145	preethamvishy10@gmail.com	1	0	-0.299735111	-0.43147886
126	146	alexzuza@yandex.ru	1	1	-0.616358671	-0.727046021
127	147	joost.koehoorn@gmail.com	18	1	-0.130584464	-0.090439961
128	148	crisbeto@abv.bg	25	1	0.355189742	0.983430866
129	149	stormystormy@users.noreply.github.com	1	1	-0.616358671	-0.727046021
130	150	kyliau@umich.edu	17	4	-0.106430141	0.595600558
131	151	kyliau@google.com	19	4	0.127196998	0.656376125
132	152	mdabrowski84@gmail.com	1	3	-0.384835744	-0.313059342
133	153	1131991+amitport@users.noreply.github.com	2	3	-0.276600691	-0.313059342
134	154	plane1113@gmail.com	1	3	-0.384835744	-0.343684712
135	155	paulgschwendtner@gmail.com	41	4	4.436319777	2.337833482
136	156	alexeagle@angular.io	40	4	1.996214107	2.844296541
137	157	github@wassim.app	13	4	-0.08047157	1.507234065
138	158	19598772+clydin@users.noreply.github.com	28	0	0.247078943	3.083162237
139	159	elmeknassi.h@gmail.com	1	1	-0.616358671	-0.727046021
140	161	aciccarello@users.noreply.github.com	1	1	-0.616358671	-0.727046021
141	162	alecvolo@gmail.com	1	1	-0.616358671	-0.727046021
142	163	luescherpascal@gmail.com	2	3	-0.384835744	-0.313059342
143	164	meriturva@email.it	3	3	-0.276600691	-0.313059342
144	167	jefiozie.bosch@gmail.com	1	0	-0.299735111	-0.406900951
145	168	evan@evanpayne.com	1	3	-0.384835744	-0.313059342
146	169	alan.agius4@gmail.com	45	0	4.348184351	3.869655349
147	170	dario.braun@adesso.de	1	1	-0.616358671	-0.727046021
148	171	mwills@google.com	1	3	-0.384835744	-0.313059342
149	172	andrewseguin@users.noreply.github.com	9	3	0.372809627	0.360698807
150	173	krzysztof.grzybek89@gmail.com	1	0	-0.299735111	-0.43147886
151	174	ahsan.ubitian@gmail.com	1	4	-0.443891563	-0.538876695
152	175	wizeek80@gmail.com	1	3	-0.384835744	-0.343684712
153	177	hans@hansl.ca	10	0	-0.135690895	0.330436342
154	178	mgechev@google.com	12	0	-0.135690895	0.109235155
155	179	fscherwi@users.noreply.github.com	2	0	-0.299735111	-0.406900951
156	180	craigspence0@gmail.com	5	0	-0.1903723	-0.284011402
157	181	stephen.fluin@gmail.com	1	1	-0.616358671	-0.727046021
158	182	jb@ninja-squad.com	1	1	-0.616358671	-0.727046021
159	183	vanessa.n.schmitt@gmail.com	2	4	-0.417932992	-0.49835965
160	184	renovatebot@gmail.com	5	0	-0.299735111	0.182968884
161	185	michael.ericksen@gmail.com	1	0	-0.299735111	-0.43147886
162	187	kalpakas.g@gmail.com	37	4	1.81450411	1.081805095
163	188	alan.agius@betssongroup.com	20	0	0.356441754	2.71449359
164	189	kontakt@mokkapps.de	1	3	-0.384835744	-0.343684712
165	190	iminar@google.com	3	0	-0.245053706	-0.406900951
166	191	bot@renovateapp.com	15	0	0.903255808	2.419558673
167	192	gbamparop@gmail.com	1	0	-0.299735111	-0.43147886
168	193	nicolasfalla15@gmail.com	2	3	-0.384835744	-0.313059342
169	194	schwarty@gmail.com	3	4	-0.443891563	-0.49835965
170	195	dave@webdave.de	4	2	1.153701404	0
171	196	althafmech@outlook.com	1	4	-0.443891563	-0.49835965
172	197	manfred.steyer@gmx.net	7	0	-0.1903723	-0.062810214
