# Supplementary material for: Structural stability of the evolving developer collaboration network in the OSS community
Source: PLoS One. 2022 Jul 8;17(7):e0270922. doi: 10.1371/journal.pone.0270922 (PMC9269872; doi:10.1371/journal.pone.0270922)
Supplement: S1 Data — (ZIP) [file pone.0270922.s001.zip › data-of-Angular-developers-main/network data/v9_edges.csv]

	Source	Target	Type	Weight
0	147	37	Undirected	33
1	147	5	Undirected	46
2	37	5	Undirected	24
3	147	173	Undirected	1
4	147	148	Undirected	17
5	37	173	Undirected	14
6	156	148	Undirected	16
7	186	41	Undirected	4
8	3	41	Undirected	7
9	3	31	Undirected	4
10	105	186	Undirected	41
11	148	31	Undirected	18
12	149	150	Undirected	18
13	31	37	Undirected	10
14	135	22	Undirected	1
15	135	188	Undirected	1
16	22	188	Undirected	1
17	150	47	Undirected	1
18	47	54	Undirected	4
19	186	118	Undirected	2
20	187	159	Undirected	4
21	123	135	Undirected	1
22	159	135	Undirected	29
23	81	145	Undirected	45
24	175	121	Undirected	3
25	175	81	Undirected	10
26	121	81	Undirected	5
27	178	81	Undirected	1
28	67	81	Undirected	124
29	145	67	Undirected	26
30	174	81	Undirected	2
31	86	81	Undirected	2
32	39	54	Undirected	1
33	22	31	Undirected	1
34	47	12	Undirected	6
35	47	75	Undirected	1
36	37	86	Undirected	13
37	31	86	Undirected	39
38	37	148	Undirected	20
39	148	86	Undirected	28
40	86	135	Undirected	8
41	86	42	Undirected	19
42	135	31	Undirected	8
43	135	42	Undirected	3
44	31	42	Undirected	6
45	135	148	Undirected	5
46	135	158	Undirected	2
47	135	12	Undirected	11
48	158	12	Undirected	4
49	47	31	Undirected	1
50	147	31	Undirected	2
51	31	23	Undirected	16
52	31	156	Undirected	11
53	158	150	Undirected	2
54	158	31	Undirected	1
55	173	135	Undirected	53
56	12	186	Undirected	5
57	37	135	Undirected	22
58	189	135	Undirected	40
59	187	173	Undirected	9
60	186	37	Undirected	34
61	148	5	Undirected	30
62	186	5	Undirected	12
63	156	73	Undirected	42
64	148	41	Undirected	20
65	148	95	Undirected	20
66	41	95	Undirected	33
67	148	42	Undirected	23
68	42	41	Undirected	25
69	177	28	Undirected	1
70	3	69	Undirected	6
71	186	153	Undirected	1
72	73	150	Undirected	1
73	73	153	Undirected	3
74	153	69	Undirected	3
75	189	140	Undirected	30
76	156	81	Undirected	72
77	156	67	Undirected	153
78	129	67	Undirected	1
79	186	4	Undirected	4
80	48	85	Undirected	1
81	94	5	Undirected	1
82	94	148	Undirected	1
83	94	86	Undirected	2
84	5	86	Undirected	16
85	49	3	Undirected	1
86	167	4	Undirected	2
87	156	3	Undirected	16
88	69	73	Undirected	27
89	69	37	Undirected	10
90	69	41	Undirected	6
91	69	156	Undirected	33
92	69	86	Undirected	4
93	69	135	Undirected	18
94	37	41	Undirected	13
95	37	156	Undirected	22
96	41	156	Undirected	5
97	41	86	Undirected	8
98	41	135	Undirected	5
99	156	86	Undirected	4
100	156	135	Undirected	10
101	96	150	Undirected	35
102	96	30	Undirected	2
103	150	30	Undirected	7
104	86	95	Undirected	35
105	105	95	Undirected	9
106	3	48	Undirected	7
107	3	105	Undirected	19
108	3	148	Undirected	10
109	105	48	Undirected	2
110	105	148	Undirected	7
111	48	148	Undirected	3
112	3	88	Undirected	1
113	147	86	Undirected	7
114	147	156	Undirected	5
115	156	5	Undirected	8
116	69	5	Undirected	26
117	186	73	Undirected	15
118	186	86	Undirected	9
119	186	156	Undirected	17
120	73	86	Undirected	2
121	38	4	Undirected	1
122	38	57	Undirected	1
123	4	57	Undirected	1
124	4	149	Undirected	1
125	4	91	Undirected	1
126	189	173	Undirected	95
127	189	69	Undirected	4
128	189	159	Undirected	59
129	173	69	Undirected	10
130	173	159	Undirected	78
131	69	159	Undirected	1
132	173	140	Undirected	5
133	69	140	Undirected	1
134	21	173	Undirected	9
135	67	44	Undirected	20
136	67	175	Undirected	11
137	67	73	Undirected	9
138	175	44	Undirected	2
139	156	44	Undirected	9
140	156	145	Undirected	33
141	145	44	Undirected	4
142	145	73	Undirected	3
143	44	73	Undirected	2
144	34	105	Undirected	1
145	96	112	Undirected	11
146	147	41	Undirected	2
147	69	186	Undirected	20
148	42	37	Undirected	10
149	95	156	Undirected	6
150	7	120	Undirected	1
151	29	12	Undirected	1
152	3	90	Undirected	1
153	3	95	Undirected	53
154	90	95	Undirected	1
155	159	140	Undirected	6
156	140	135	Undirected	5
157	55	119	Undirected	1
158	55	159	Undirected	2
159	119	159	Undirected	1
160	73	140	Undirected	1
161	73	189	Undirected	4
162	73	135	Undirected	5
163	186	120	Undirected	4
164	162	62	Undirected	1
165	168	62	Undirected	1
166	6	62	Undirected	1
167	156	175	Undirected	27
168	69	105	Undirected	19
169	95	186	Undirected	3
170	105	41	Undirected	1
171	88	73	Undirected	1
172	112	150	Undirected	7
173	186	148	Undirected	10
174	164	112	Undirected	3
175	164	150	Undirected	3
176	37	105	Undirected	15
177	159	37	Undirected	1
178	150	98	Undirected	1
179	156	56	Undirected	7
180	56	67	Undirected	9
181	156	121	Undirected	1
182	67	104	Undirected	5
183	43	67	Undirected	1
184	95	37	Undirected	8
185	156	105	Undirected	8
186	69	89	Undirected	209
187	135	105	Undirected	25
188	135	89	Undirected	5
189	135	186	Undirected	16
190	105	89	Undirected	2
191	89	186	Undirected	2
192	135	5	Undirected	4
193	105	5	Undirected	5
194	89	5	Undirected	1
195	156	89	Undirected	4
196	37	3	Undirected	9
197	189	45	Undirected	2
198	45	173	Undirected	2
199	45	135	Undirected	2
200	44	81	Undirected	1
201	62	124	Undirected	1
202	67	69	Undirected	8
203	81	69	Undirected	1
204	82	32	Undirected	1
205	82	59	Undirected	1
206	82	94	Undirected	1
207	32	59	Undirected	1
208	32	94	Undirected	1
209	59	94	Undirected	1
210	19	48	Undirected	6
211	19	135	Undirected	3
212	53	3	Undirected	3
213	95	135	Undirected	3
214	95	42	Undirected	45
215	3	86	Undirected	2
216	3	42	Undirected	6
217	147	3	Undirected	12
218	147	94	Undirected	1
219	3	94	Undirected	1
220	5	3	Undirected	11
221	48	23	Undirected	1
222	23	148	Undirected	9
223	73	94	Undirected	1
224	73	52	Undirected	1
225	94	52	Undirected	1
226	150	69	Undirected	2
227	23	94	Undirected	2
228	23	3	Undirected	2
229	158	86	Undirected	17
230	158	95	Undirected	2
231	158	69	Undirected	12
232	158	5	Undirected	6
233	95	69	Undirected	4
234	95	5	Undirected	7
235	158	37	Undirected	2
236	158	186	Undirected	4
237	3	59	Undirected	1
238	3	186	Undirected	3
239	99	3	Undirected	1
240	173	186	Undirected	5
241	95	94	Undirected	1
242	146	173	Undirected	1
243	166	173	Undirected	5
244	166	139	Undirected	1
245	166	135	Undirected	1
246	173	139	Undirected	5
247	139	135	Undirected	1
248	102	67	Undirected	2
249	74	156	Undirected	8
250	17	95	Undirected	11
251	48	136	Undirected	1
252	58	17	Undirected	1
253	17	122	Undirected	1
254	17	19	Undirected	1
255	17	155	Undirected	1
256	122	19	Undirected	1
257	122	155	Undirected	1
258	19	155	Undirected	1
259	17	73	Undirected	1
260	17	186	Undirected	1
261	17	3	Undirected	8
262	53	95	Undirected	8
263	73	89	Undirected	1
264	89	53	Undirected	1
265	173	27	Undirected	1
266	173	73	Undirected	4
267	21	139	Undirected	1
268	21	150	Undirected	1
269	139	150	Undirected	1
270	173	150	Undirected	2
271	159	73	Undirected	3
272	173	116	Undirected	1
273	67	71	Undirected	2
274	156	71	Undirected	4
275	71	73	Undirected	1
276	73	175	Undirected	1
277	53	148	Undirected	3
278	70	171	Undirected	1
279	74	30	Undirected	1
280	67	30	Undirected	1
281	67	100	Undirected	1
282	145	101	Undirected	3
283	67	101	Undirected	1
284	142	30	Undirected	1
285	88	156	Undirected	2
286	21	158	Undirected	2
287	73	64	Undirected	6
288	41	23	Undirected	3
289	186	54	Undirected	1
290	42	23	Undirected	4
291	186	24	Undirected	1
292	152	44	Undirected	1
293	104	156	Undirected	4
294	60	67	Undirected	2
295	86	23	Undirected	2
296	186	23	Undirected	2
297	19	16	Undirected	1
298	48	120	Undirected	1
299	5	73	Undirected	5
300	73	158	Undirected	1
301	3	158	Undirected	1
302	5	41	Undirected	3
303	158	41	Undirected	1
304	186	96	Undirected	1
305	23	96	Undirected	1
306	148	96	Undirected	1
307	186	114	Undirected	1
308	114	120	Undirected	1
309	186	42	Undirected	1
310	25	19	Undirected	1
311	5	173	Undirected	3
312	63	159	Undirected	3
313	63	179	Undirected	1
314	179	159	Undirected	1
315	173	63	Undirected	1
316	159	85	Undirected	2
317	192	173	Undirected	1
318	104	77	Undirected	1
319	85	3	Undirected	2
320	148	89	Undirected	5
321	95	12	Undirected	6
322	3	19	Undirected	3
323	13	173	Undirected	1
324	81	74	Undirected	2
325	67	74	Undirected	14
326	74	175	Undirected	3
327	48	73	Undirected	1
328	48	186	Undirected	3
329	48	37	Undirected	1
330	73	37	Undirected	8
331	190	105	Undirected	2
332	190	186	Undirected	1
333	149	127	Undirected	2
334	150	127	Undirected	1
335	105	86	Undirected	2
336	96	149	Undirected	4
337	157	159	Undirected	1
338	95	147	Undirected	3
339	19	156	Undirected	1
340	147	48	Undirected	1
341	165	18	Undirected	1
342	53	105	Undirected	3
343	53	73	Undirected	2
344	105	73	Undirected	9
345	104	73	Undirected	1
346	128	186	Undirected	1
347	132	105	Undirected	1
348	23	95	Undirected	17
349	186	92	Undirected	1
350	92	120	Undirected	1
351	186	169	Undirected	1
352	186	19	Undirected	3
353	186	125	Undirected	1
354	47	186	Undirected	2
355	31	95	Undirected	27
356	31	5	Undirected	2
357	23	44	Undirected	1
358	44	139	Undirected	1
359	44	3	Undirected	1
360	44	5	Undirected	1
361	44	48	Undirected	1
362	139	3	Undirected	1
363	139	5	Undirected	1
364	139	48	Undirected	1
365	5	48	Undirected	1
366	23	156	Undirected	5
367	173	54	Undirected	1
368	173	87	Undirected	1
369	54	87	Undirected	1
370	187	120	Undirected	1
371	44	62	Undirected	2
372	62	154	Undirected	1
373	95	98	Undirected	4
374	41	98	Undirected	1
375	86	48	Undirected	1
376	19	165	Undirected	7
377	98	148	Undirected	1
378	34	173	Undirected	1
379	73	81	Undirected	5
380	12	69	Undirected	3
381	12	134	Undirected	1
382	69	134	Undirected	2
383	28	161	Undirected	1
384	41	2	Undirected	1
385	3	135	Undirected	3
386	3	191	Undirected	1
387	12	73	Undirected	2
388	12	120	Undirected	1
389	73	120	Undirected	1
390	186	28	Undirected	2
391	98	159	Undirected	2
392	189	166	Undirected	4
393	156	10	Undirected	2
394	67	10	Undirected	3
395	112	149	Undirected	3
396	19	28	Undirected	1
397	69	33	Undirected	1
398	73	33	Undirected	2
399	156	33	Undirected	2
400	164	96	Undirected	1
401	19	173	Undirected	4
402	56	121	Undirected	1
403	67	121	Undirected	1
404	96	37	Undirected	6
405	139	97	Undirected	1
406	96	5	Undirected	2
407	135	21	Undirected	1
408	96	147	Undirected	2
409	95	131	Undirected	2
410	86	131	Undirected	1
411	108	175	Undirected	3
412	108	10	Undirected	2
413	175	10	Undirected	4
414	108	67	Undirected	1
415	108	156	Undirected	8
416	64	69	Undirected	13
417	64	156	Undirected	1
418	64	12	Undirected	3
419	64	37	Undirected	3
420	64	186	Undirected	1
421	156	12	Undirected	2
422	12	37	Undirected	5
423	64	135	Undirected	5
424	64	115	Undirected	2
425	64	5	Undirected	2
426	64	105	Undirected	6
427	69	115	Undirected	2
428	73	115	Undirected	2
429	135	115	Undirected	2
430	115	5	Undirected	2
431	115	105	Undirected	2
432	156	153	Undirected	1
433	19	29	Undirected	1
434	160	29	Undirected	1
435	165	181	Undirected	1
436	29	50	Undirected	1
437	134	67	Undirected	3
438	134	81	Undirected	1
439	134	145	Undirected	1
440	134	156	Undirected	1
441	1	98	Undirected	1
442	1	195	Undirected	1
443	1	194	Undirected	1
444	1	163	Undirected	1
445	98	195	Undirected	1
446	98	194	Undirected	1
447	98	163	Undirected	1
448	195	194	Undirected	1
449	195	163	Undirected	1
450	194	163	Undirected	1
451	69	148	Undirected	1
452	167	182	Undirected	1
453	20	182	Undirected	1
454	3	182	Undirected	1
455	41	182	Undirected	1
456	21	48	Undirected	1
457	21	105	Undirected	1
458	21	3	Undirected	1
459	166	21	Undirected	2
460	156	53	Undirected	1
461	67	53	Undirected	2
462	79	3	Undirected	1
463	173	41	Undirected	4
464	186	110	Undirected	2
465	73	3	Undirected	1
466	14	139	Undirected	1
467	109	173	Undirected	2
468	109	159	Undirected	1
469	176	159	Undirected	1
470	80	44	Undirected	1
471	67	24	Undirected	1
472	156	123	Undirected	1
473	127	69	Undirected	5
474	127	35	Undirected	1
475	127	73	Undirected	2
476	127	53	Undirected	1
477	35	73	Undirected	1
478	35	53	Undirected	1
479	35	69	Undirected	1
480	53	69	Undirected	1
481	186	147	Undirected	5
482	147	53	Undirected	3
483	42	53	Undirected	1
484	53	41	Undirected	5
485	197	120	Undirected	1
486	78	53	Undirected	1
487	98	173	Undirected	2
488	73	134	Undirected	1
489	156	180	Undirected	1
490	48	117	Undirected	1
491	86	173	Undirected	1
492	148	173	Undirected	3
493	148	129	Undirected	1
494	64	173	Undirected	3
495	64	41	Undirected	1
496	129	53	Undirected	1
497	159	106	Undirected	1
498	106	173	Undirected	1
499	150	159	Undirected	1
500	5	12	Undirected	2
501	5	42	Undirected	3
502	12	42	Undirected	2
503	41	96	Undirected	1
504	12	41	Undirected	1
505	138	41	Undirected	1
506	173	122	Undirected	1
507	83	81	Undirected	2
508	83	175	Undirected	1
509	35	37	Undirected	542
510	48	4	Undirected	1
511	19	37	Undirected	1
512	15	4	Undirected	1
513	4	19	Undirected	1
514	98	189	Undirected	4
515	98	135	Undirected	2
516	48	70	Undirected	1
517	150	36	Undirected	1
518	141	19	Undirected	1
519	12	105	Undirected	8
520	12	53	Undirected	1
521	135	53	Undirected	1
522	37	53	Undirected	1
523	64	53	Undirected	1
524	147	105	Undirected	3
525	147	68	Undirected	1
526	105	68	Undirected	1
527	148	68	Undirected	4
528	156	68	Undirected	1
529	186	68	Undirected	1
530	17	148	Undirected	1
531	105	120	Undirected	2
532	105	173	Undirected	6
533	105	172	Undirected	1
534	185	19	Undirected	1
535	159	148	Undirected	1
536	37	85	Undirected	1
537	158	156	Undirected	1
538	85	148	Undirected	1
539	85	68	Undirected	1
540	19	72	Undirected	1
541	189	150	Undirected	2
542	145	175	Undirected	2
543	12	23	Undirected	1
544	12	85	Undirected	1
545	12	31	Undirected	3
546	85	31	Undirected	1
547	40	47	Undirected	1
548	139	31	Undirected	1
549	120	5	Undirected	1
550	67	103	Undirected	1
551	183	156	Undirected	3
552	147	73	Undirected	1
553	5	23	Undirected	1
554	156	150	Undirected	1
555	156	42	Undirected	1
556	48	156	Undirected	1
557	4	173	Undirected	1
558	5	19	Undirected	3
559	189	63	Undirected	1
560	42	19	Undirected	1
561	73	111	Undirected	1
562	81	126	Undirected	1
563	156	126	Undirected	2
564	84	67	Undirected	1
565	67	11	Undirected	3
566	12	86	Undirected	1
567	51	186	Undirected	1
568	21	156	Undirected	1
569	173	156	Undirected	1
570	66	87	Undirected	1
571	66	26	Undirected	1
572	87	26	Undirected	1
573	61	135	Undirected	1
574	137	44	Undirected	1
