# Supplementary material for: Structural stability of the evolving developer collaboration network in the OSS community
Source: PLoS One. 2022 Jul 8;17(7):e0270922. doi: 10.1371/journal.pone.0270922 (PMC9269872; doi:10.1371/journal.pone.0270922)
Supplement: S1 Data — (ZIP) [file pone.0270922.s001.zip › data-of-Angular-developers-main/network data/v9_nodes.csv]

	Id	Label	degree	modularity_class	p	z
0	1	alyssaamnell@gmail.com	4	3	-0.259060422	-0.347520349
1	2	filip789@gmail.com	1	4	-0.395123356	-0.458674309
2	3	karakara@google.com	34	4	1.294072127	1.983291185
3	4	sjtrimble@gmail.com	10	4	-0.292747872	-0.296857319
4	5	alx+alxhub@alxandria.net	29	4	2.061888256	2.189240082
5	6	1401825+johanchouquet@users.noreply.github.com	1	1	-0.231917255	-0.369146005
6	7	bampakoa@gmail.com	1	4	-0.395123356	-0.458674309
7	10	orlandopozo@gmail.com	4	1	-0.231917255	-0.258200484
8	11	anotherpit@gmail.com	1	1	-0.231917255	-0.346956901
9	12	JiaLi.Passion@gmail.com	22	4	0.679819224	0.247436195
10	13	fg.95@gmx.de	1	3	-0.259060422	-0.392479276
11	14	34959339+ngdevelop-tech@users.noreply.github.com	1	3	-0.259060422	-0.392479276
12	15	pyfare@gmail.com	1	4	-0.395123356	-0.458674309
13	16	evstafeevd@gmail.com	1	4	-0.395123356	-0.458674309
14	17	goodwine@google.com	9	4	-0.343935614	-0.105619057
15	18	kwinten.pisman@gmail.com	1	4	-0.395123356	-0.458674309
16	19	jbogart@gmail.com	21	4	0.065566321	0.026776662
17	20	admin@gcueto.com	1	4	-0.395123356	-0.458674309
18	21	viks@google.com	10	3	-0.01418214	-0.21264357
19	22	jenniferfell.sf@gmail.com	3	3	-0.22407781	-0.377492967
20	23	olivier.combe@gmail.com	15	4	-0.036809163	0.409253186
21	24	rudolf.olah.to@gmail.com	2	4	-0.343935614	-0.458674309
22	25	romain.freydiger@outlook.fr	1	4	-0.395123356	-0.458674309
23	26	robwormald@gmail.com	2	3	-0.259060422	-0.377492967
24	27	kasahara1019@gmail.com	1	3	-0.259060422	-0.392479276
25	28	ajitsinghkaler0@gmail.com	4	4	-0.395123356	-0.399831767
26	29	sonukapoor@gmail.com	4	4	-0.395123356	-0.414542403
27	30	suguru.inatomi@gmail.com	5	2	-0.355760145	-0.546467839
28	31	ben@benlesh.com	17	4	1.191696643	1.291891316
29	32	cferry09@gmail.com	3	4	-0.395123356	-0.429253038
30	33	17968027+andrius-pra@users.noreply.github.com	3	1	-0.200226699	-0.335862349
31	34	sacgrover@gmail.com	2	4	-0.343935614	-0.458674309
32	35	doom777@gmail.com	5	0	-0.707103235	0
33	36	guptachiranjeev.13@gmail.com	1	2	-0.655347635	-0.897768593
34	37	pete@bacondarwin.com	26	0	0.707103235	0
35	38	andrusdiazaleman@gmail.com	2	4	-0.395123356	-0.443963674
36	39	dmkuba.dev@gmail.com	1	4	-0.395123356	-0.458674309
37	40	2218301630@qq.com	1	4	-0.395123356	-0.458674309
38	41	akushnir@google.com	24	4	1.089321159	1.336023223
39	42	pkozlowski.opensource@gmail.com	15	4	0.321505031	1.527261484
40	43	d.tim.sawyer@gmail.com	1	1	-0.231917255	-0.369146005
41	44	splaktar@gmail.com	15	1	-0.073464472	0.096825182
42	45	seth.jones@nerdheroes.com	3	3	-0.259060422	-0.317547732
43	47	robertsbt@gmail.com	7	4	-0.343935614	-0.252725412
44	48	kapunahelewong@gmail.com	21	4	-0.087996905	-0.017355244
45	49	robin.dupret@gmail.com	1	4	-0.395123356	-0.458674309
46	50	mprinc@gmail.com	1	4	-0.395123356	-0.458674309
47	51	doggy.huang@gmail.com	1	4	-0.395123356	-0.458674309
48	52	jithil@outlook.com	2	1	-0.200226699	-0.369146005
49	53	atscott01@gmail.com	20	4	0.014378579	0.012066027
50	54	jasonaden@google.com	5	4	-0.292747872	-0.385121132
51	55	jon.d.garvey@gmail.com	2	3	-0.259060422	-0.362506658
52	56	4220717+zelliott@users.noreply.github.com	3	1	-0.231917255	-0.191633172
53	57	dianjuar@gmail.com	2	4	-0.395123356	-0.443963674
54	58	2351292+TrevorKarjanis@users.noreply.github.com	1	4	-0.395123356	-0.458674309
55	59	nikita.potapenko@binary-studio.com	4	4	-0.395123356	-0.414542403
56	60	aboisiermichaud@gmail.com	1	1	-0.231917255	-0.358051453
57	61	himcotton@gmail.com	1	3	-0.259060422	-0.392479276
58	62	jamesdaniels@google.com	6	1	-0.231917255	-0.302578692
59	63	hansl@users.noreply.github.com	4	3	-0.259060422	-0.317547732
60	64	alexeagle@google.com	13	4	0.526255998	-0.046776515
61	66	sclabough@wsu.edu	2	3	-0.259060422	-0.377492967
62	67	crisbeto@users.noreply.github.com	27	1	0.180059981	3.979918401
63	68	atscott01@google.com	6	4	-0.343935614	-0.355699861
64	69	gmagolan@gmail.com	30	4	5.849781158	4.395835409
65	70	dev.potapy4@hotmail.com	2	4	-0.395123356	-0.443963674
66	71	nathantate@google.com	3	1	-0.231917255	-0.302578692
67	72	gerome.grignon.lp2@gmail.com	1	4	-0.395123356	-0.458674309
68	73	josephperrott.github@gmail.com	40	1	3.158972305	0.429661743
69	74	mattehrlich86@gmail.com	5	1	-0.200226699	-0.080687651
70	75	arjunyel@gmail.com	1	4	-0.395123356	-0.458674309
71	77	alvaro.mart.mart+dev@gmail.com	1	1	-0.231917255	-0.369146005
72	78	41102300+amitdglobant@users.noreply.github.com	1	4	-0.395123356	-0.458674309
73	79	rkirov@gmail.com	1	4	-0.395123356	-0.458674309
74	80	nathanael.bice@gmail.com	1	1	-0.231917255	-0.369146005
75	81	mmalerba@google.com	15	1	-0.136845585	2.62638305
76	82	ivanov.dm@orionnet.ru	3	4	-0.395123356	-0.429253038
77	83	yourdeveloperfriend@gmail.com	2	1	-0.231917255	-0.346956901
78	84	steven@stevenxu.ca	1	1	-0.231917255	-0.369146005
79	85	cedric@ninja-squad.com	8	4	-0.24156013	-0.370410496
80	86	matias@yearofmoo.com	23	4	1.140508901	2.365767708
81	87	trotyl@qq.com	4	3	-0.22407781	-0.362506658
82	88	caerus.karu@gmail.com	3	1	-0.200226699	-0.346956901
83	89	atscott@google.com	9	4	0.116754063	2.762954867
84	90	stevermeister@gmail.com	2	4	-0.395123356	-0.443963674
85	91	plceli@gmail.com	1	4	-0.395123356	-0.458674309
86	92	emccorson@gmail.com	2	4	-0.395123356	-0.443963674
87	94	danny.skoog@live.se	12	4	-0.292747872	-0.296857319
88	95	misko@hevery.com	23	4	0.679819224	3.748567446
89	96	ayaz.hafiz.1@gmail.com	12	2	1.441764797	1.131969096
90	97	omaxphp@yandex.ru	1	3	-0.259060422	-0.392479276
91	98	dgp1130@users.noreply.github.com	12	3	-0.01418214	-0.197657262
92	99	gabriel_mcoelho@hotmail.com	1	4	-0.395123356	-0.458674309
93	100	anthony.drogon@gmail.com	1	1	-0.231917255	-0.369146005
94	101	jermowery@google.com	2	1	-0.231917255	-0.335862349
95	102	admosity@users.noreply.github.com	1	1	-0.231917255	-0.358051453
96	103	bobrov1989@gmail.com	1	1	-0.231917255	-0.369146005
97	104	vschmitt@google.com	4	1	-0.231917255	-0.258200484
98	105	igor@angular.io	27	4	2.880892127	1.54197212
99	106	raph.a.uzan@gmail.com	2	3	-0.259060422	-0.377492967
100	108	zell@google.com	4	1	-0.231917255	-0.224916828
101	109	noeri.huisman@dimaros.nl	2	3	-0.259060422	-0.362506658
102	110	elvis1203@gmail.com	1	4	-0.395123356	-0.443963674
103	111	jerome-nelson@users.noreply.github.com	1	1	-0.231917255	-0.369146005
104	112	ivanwonder@outlook.com	4	2	-0.655347635	0
105	114	aquadestructor@icloud.com	2	4	-0.395123356	-0.443963674
106	115	wagnermaciel@google.com	6	4	-0.190372388	-0.355699861
107	116	vikerman@users.noreply.github.com	1	3	-0.259060422	-0.392479276
108	117	49075321+reubsinit@users.noreply.github.com	1	4	-0.395123356	-0.458674309
109	118	dannybluedesign@gmail.com	1	4	-0.395123356	-0.443963674
110	119	ivmatvejchuk@gmail.com	2	3	-0.259060422	-0.377492967
111	120	santosh.yadav198613@gmail.com	11	4	-0.292747872	-0.282146683
112	121	bannanafiend@gmail.com	5	1	-0.231917255	-0.258200484
113	122	ahasall.dev@gmail.com	4	4	-0.343935614	-0.429253038
114	123	kara@users.noreply.github.com	2	3	-0.22407781	-0.392479276
115	124	dagemamare@gmail.com	1	1	-0.231917255	-0.369146005
116	125	nikzzup@gmail.com	1	4	-0.395123356	-0.458674309
117	126	estebanmarin@gmx.ch	2	1	-0.231917255	-0.346956901
118	127	andrius.pranciliauskas@gmail.com	6	4	-0.087996905	-0.385121132
119	128	JiaLiPassion@gmail.com	1	4	-0.395123356	-0.458674309
120	129	martin@probst.io	3	4	-0.343935614	-0.443963674
121	131	hayoung1000@gmail.com	2	4	-0.395123356	-0.429253038
122	132	adrien.crivelli@gmail.com	1	4	-0.395123356	-0.458674309
123	134	49699333+dependabot[bot]@users.noreply.github.com	7	1	-0.136845585	-0.302578692
124	135	filipematossilva@gmail.com	34	3	5.478087898	1.660645025
125	136	demey.emmanuel@gmail.com	1	4	-0.395123356	-0.458674309
126	137	andrewjs@google.com	1	1	-0.231917255	-0.369146005
127	138	edysegura@users.noreply.github.com	1	4	-0.395123356	-0.458674309
128	139	mgechev@gmail.com	12	3	-0.049164752	-0.257602497
129	140	29139614+renovate[bot]@users.noreply.github.com	6	3	-0.189095198	0.281904619
130	141	umair.muhammad@siemens.com	1	4	-0.395123356	-0.458674309
131	142	43784631+paulferaud@users.noreply.github.com	1	2	-0.655347635	-0.897768593
132	145	jelbourn@google.com	8	1	-0.231917255	0.917822034
133	146	tom@msbit.com.au	1	3	-0.259060422	-0.392479276
134	147	joost.koehoorn@gmail.com	18	4	1.754761804	1.041810513
135	148	crisbeto@abv.bg	27	4	2.010700514	2.645269783
136	149	kyliau@umich.edu	5	2	-0.2059664	0.039033417
137	150	kyliau@google.com	18	2	1.741352287	1.834570603
138	152	mdabrowski84@gmail.com	1	1	-0.231917255	-0.369146005
139	153	josephperrott@gmail.com	4	1	-0.105155029	-0.335862349
140	154	plane1113@gmail.com	1	1	-0.231917255	-0.369146005
141	155	chigix@zoho.com	3	4	-0.395123356	-0.429253038
142	156	paulgschwendtner@gmail.com	47	1	5.56745461	3.857878329
143	157	179530591@qq.com	1	3	-0.259060422	-0.392479276
144	158	alexeagle@angular.io	15	4	0.116754063	0.23272556
145	159	19598772+clydin@users.noreply.github.com	20	3	0.055783084	2.424946773
146	160	admin@dersizes.ru	1	4	-0.395123356	-0.458674309
147	161	sonukapoor@users.noreply.github.com	1	4	-0.395123356	-0.458674309
148	162	erikhaddad@users.noreply.github.com	1	1	-0.231917255	-0.369146005
149	163	mbrocchi@gmail.com	4	3	-0.259060422	-0.347520349
150	164	ayazhafiz@lyft.com	3	2	-0.655347635	-0.663568091
151	165	dshevitz@google.com	3	4	-0.395123356	-0.340989225
152	166	vikram.subramanian@gmail.com	5	3	-0.259060422	-0.21264357
153	167	geoff.c.bass@gmail.com	2	4	-0.395123356	-0.429253038
154	168	sarun.intaralawan@gmail.com	1	1	-0.231917255	-0.369146005
155	169	sandbej@linnbenton.edu	1	4	-0.395123356	-0.458674309
156	171	tieppt12@gmail.com	1	4	-0.395123356	-0.458674309
157	172	Andrius.Pranciliauskas@gmail.com	1	4	-0.395123356	-0.458674309
158	173	alan.agius4@gmail.com	37	3	2.014809339	3.683796709
159	174	mwills@google.com	1	1	-0.231917255	-0.358051453
160	175	andrewseguin@users.noreply.github.com	11	1	-0.231917255	0.363094431
161	176	avigneaux@6river.com	1	3	-0.259060422	-0.392479276
162	177	owen.mecham@gmail.com	1	4	-0.395123356	-0.458674309
163	178	wizeek80@gmail.com	1	1	-0.231917255	-0.369146005
164	179	hans@hansl.ca	2	3	-0.259060422	-0.377492967
165	180	craigspence0@gmail.com	1	1	-0.231917255	-0.369146005
166	181	stephen.fluin@gmail.com	1	4	-0.395123356	-0.458674309
167	182	6737911+thanhpd@users.noreply.github.com	4	4	-0.395123356	-0.414542403
168	183	vanessa.n.schmitt@gmail.com	1	1	-0.231917255	-0.346956901
169	185	sahan.serasinghe@gmail.com	1	4	-0.395123356	-0.458674309
170	186	kalpakas.g@gmail.com	41	4	4.160585674	1.806763559
171	187	alan.agius@betssongroup.com	3	3	-0.22407781	-0.21264357
172	188	iminar@google.com	2	3	-0.259060422	-0.377492967
173	189	bot@renovateapp.com	11	3	0.090765695	3.114316976
174	190	bozonedouard@gmail.com	2	4	-0.395123356	-0.429253038
175	191	larsbrinknielsen@gmail.com	1	4	-0.395123356	-0.458674309
176	192	domas.trijonis@gmail.com	1	3	-0.259060422	-0.392479276
177	194	dave@webdave.de	4	3	-0.259060422	-0.347520349
178	195	fabian.gosebrink@outlook.com	4	3	-0.259060422	-0.347520349
179	197	tamas@angular.hu	1	4	-0.395123356	-0.458674309
